# Supplementary material for: Clinically relevant mutations in regulatory regions of metabolic genes facilitate early adaptation to ciprofloxacin in Escherichia coli
Source: Nucleic Acids Res. 2024 Aug 24;52(17):10385–99. doi: 10.1093/nar/gkae719 (PMC11417348; doi:10.1093/nar/gkae719)
Supplement: gkae719_Supplemental_Files [file gkae719_supplemental_files.zip]

Archive with 4 entries (4 files):
- Supplementary data NAR.pdf
- Supplementary Table 2 NAR.xlsx
- Supplementary Table 3 NAR.xlsx
- Supplementary table legends.docx
