# Supplementary material for: Clinically relevant mutations in regulatory regions of metabolic genes facilitate early adaptation to ciprofloxacin in Escherichia coli
Source: Nucleic Acids Res. 2024 Aug 24;52(17):10385–99. doi: 10.1093/nar/gkae719 (PMC11417348; doi:10.1093/nar/gkae719)
Supplement: gkae719_Supplemental_Files [file gkae719_supplemental_files.zip › Supplementary Table 2 NAR.xlsx]

## Sheet: Sheet1
Genome ID	Genome Name	Other Names	NCBI Taxon ID	Taxon Lineage IDs	Taxon Lineage Names	Superkingdom	Kingdom	Phylum	Class	Order	Family	Genus	Species	Genome Status	Strain	Serovar	Biovar	Pathovar	MLST	Segment	Subtype	H_type	N_type	H1 Clade Global	H1 Clade US	H5 Clade	pH1N1-like	Lineage	Clade	Subclade	Other Typing	Culture Collection	Type Strain	Reference	Genome Quality	Completion Date	Publication	Authors	BioProject Accession	BioSample Accession	Assembly Accession	SRA Accession	GenBank Accessions	Sequencing Center	Sequencing Status	Sequencing Platform	Sequencing Depth	Assembly Method	Chromosome
562.112391	Escherichia coli HUM3355		562	131567;2;1224;1236;91347;543;561;562	cellular organisms;Bacteria;Proteobacteria;Gammaproteobacteria;Enterobacterales;Enterobacteriaceae;Escherichia;Escherichia coli	Bacteria		Proteobacteria	Gammaproteobacteria	Enterobacterales	Enterobacteriaceae	Escherichia	Escherichia coli	Complete	HUM3355				MLST.Escherichia_coli_1.361																Good	2022-10-21T00:00:00Z			PRJNA810075	SAMN26232716	GCA_025782825.1		CP093317,CP093318,CP093319,CP093320		Complete	Oxford Nanopore MinION; Illumina MiSeq	100X	Trycycler v. 0.4.1; Flye v. 2.8.1; Raven
562.112409	Escherichia coli 2021CK-01361		562	131567;2;1224;1236;91347;543;561;562	cellular organisms;Bacteria;Proteobacteria;Gammaproteobacteria;Enterobacterales;Enterobacteriaceae;Escherichia;Escherichia coli	Bacteria		Proteobacteria	Gammaproteobacteria	Enterobacterales	Enterobacteriaceae	Escherichia	Escherichia coli	Complete	2021CK-01361				MLST.Escherichia_coli_2.554,MLST.Escherichia_coli_1.399																Good	2022-10-26T00:00:00Z			PRJNA812595	SAMN21924052	GCA_025853875.1		CP107720,CP107721,CP107722,CP107723,CP107724,CP107725,CP107726		Complete	Oxford Nanopore GridION; Illumina MiSeq	20.0x	Unicycler v. 0.5.0
562.112421	Escherichia coli EC488		562	131567;2;1224;1236;91347;543;561;562	cellular organisms;Bacteria;Proteobacteria;Gammaproteobacteria;Enterobacterales;Enterobacteriaceae;Escherichia;Escherichia coli	Bacteria		Proteobacteria	Gammaproteobacteria	Enterobacterales	Enterobacteriaceae	Escherichia	Escherichia coli	Complete	EC488				MLST.Escherichia_coli_1.648																Good	2022-11-01T00:00:00Z			PRJNA865002	SAMN30088785	GCA_025946585.1		CP109874,CP109875,CP109884,CP109877,CP109878,CP109879,CP109880,CP109881,CP109882,CP109883,CP109876		Complete	Oxford Nanopore	100.0x	SPAdes v. v0.4.8
168807.6	Escherichia coli O127:H6 strain EPEC1		168807	131567;2;1224;1236;91347;543;561;562;168807	cellular organisms;Bacteria;Proteobacteria;Gammaproteobacteria;Enterobacterales;Enterobacteriaceae;Escherichia;Escherichia coli;Escherichia coli O127	Bacteria	Bacteria	Proteobacteria	Gammaproteobacteria	Enterobacterales	Enterobacteriaceae	Escherichia	Escherichia coli	Complete	EPEC1				MLST.Escherichia_coli_1.15,MLST.Escherichia_coli_2.491																Good	2017-10-28T00:00:00Z			PRJEB18717	SAMEA35194168	GCA_900149875.1		LT903847	CNB/CSIC	Complete
168807.7	Escherichia coli O127:H6 strain EPEC E2348/69 variety 2		168807	131567;2;1224;1236;91347;543;561;562;168807	cellular organisms;Bacteria;Proteobacteria;Gammaproteobacteria;Enterobacterales;Enterobacteriaceae;Escherichia;Escherichia coli;Escherichia coli O127	Bacteria	Bacteria	Proteobacteria	Gammaproteobacteria	Enterobacterales	Enterobacteriaceae	Escherichia	Escherichia coli	Complete	EPEC E2348/69 variety 2				MLST.Escherichia_coli_1.15,MLST.Escherichia_coli_2.491																Good	2017-10-28T00:00:00Z			PRJEB18716	SAMEA35192668	GCA_900149915.1		LT827011	CNB/CSIC	Complete
562.16499	Escherichia coli strain WI1 isolate		562	131567;2;1224;1236;91347;543;561;562	cellular organisms;Bacteria;Proteobacteria;Gammaproteobacteria;Enterobacterales;Enterobacteriaceae;Escherichia;Escherichia coli	Bacteria	Bacteria	Proteobacteria	Gammaproteobacteria	Enterobacterales	Enterobacteriaceae	Escherichia	Escherichia coli	Complete	WI1 isolate				MLST.Escherichia_coli_1.1288,MLST.Escherichia_coli_2.2																Good	2017-04-20T00:00:00Z			PRJEB18462	SAMEA19195168	GCA_900174625.1		LT838196,LT838197,LT838198,LT838199	CHU Clermont-ferrand	Complete
562.31000	Escherichia coli strain WI2 isolate		562	131567;2;1224;1236;91347;543;561;562	cellular organisms;Bacteria;Proteobacteria;Gammaproteobacteria;Enterobacterales;Enterobacteriaceae;Escherichia;Escherichia coli	Bacteria	Bacteria	Proteobacteria	Gammaproteobacteria	Enterobacterales	Enterobacteriaceae	Escherichia	Escherichia coli	Complete	WI2 isolate				MLST.Escherichia_coli_1.1288,MLST.Escherichia_coli_2.2																Good	2017-04-20T00:00:00Z			PRJEB18462	SAMEA19195918	GCA_900174635.1		LT838200,LT838202,LT838203,LT838204,LT838201	CHU Clermont-ferrand	Complete
562.39506	Escherichia coli strain ecoli019		562	131567;2;1224;1236;91347;543;561;562	cellular organisms;Bacteria;Proteobacteria;Gammaproteobacteria;Enterobacterales;Enterobacteriaceae;Escherichia;Escherichia coli	Bacteria	Bacteria	Proteobacteria	Gammaproteobacteria	Enterobacterales	Enterobacteriaceae	Escherichia	Escherichia coli	Complete	ecoli019				MLST.Escherichia_coli_1.8346																Good	2018-11-27T00:00:00Z			PRJEB28660	SAMEA4916090	GCA_900618295.1		LR130532	BIOZENTRUM, UNIVERSITY OF BASEL	Complete
562.48248	Escherichia coli strain B36		562	131567;2;1224;1236;91347;543;561;562	cellular organisms;Bacteria;Proteobacteria;Gammaproteobacteria;Enterobacterales;Enterobacteriaceae;Escherichia;Escherichia coli	Bacteria	Bacteria	Proteobacteria	Gammaproteobacteria	Enterobacterales	Enterobacteriaceae	Escherichia	Escherichia coli	Complete	B36				MLST.Escherichia_coli_1.131,MLST.Escherichia_coli_2.43													102.100.100.25765			Good	2019-01-10T00:00:00Z			PRJEB29930	SAMEA5128441	GCA_900622635.1		LR130545,LR130546,LR130547	Bioplatforms Australia	Complete
562.48249	Escherichia coli strain MS14385		562	131567;2;1224;1236;91347;543;561;562	cellular organisms;Bacteria;Proteobacteria;Gammaproteobacteria;Enterobacterales;Enterobacteriaceae;Escherichia;Escherichia coli	Bacteria	Bacteria	Proteobacteria	Gammaproteobacteria	Enterobacterales	Enterobacteriaceae	Escherichia	Escherichia coli	Complete	MS14385				MLST.Escherichia_coli_1.648													102.100.100.25767			Good	2019-01-10T00:00:00Z			PRJEB29930	SAMEA5128442	GCA_900622655.1		LR130555,LR130556,LR130557,LR130558,LR130559,LR130560,LR130561	Bioplatforms Australia	Complete
562.48250	Escherichia coli strain MS14386		562	131567;2;1224;1236;91347;543;561;562	cellular organisms;Bacteria;Proteobacteria;Gammaproteobacteria;Enterobacterales;Enterobacteriaceae;Escherichia;Escherichia coli	Bacteria	Bacteria	Proteobacteria	Gammaproteobacteria	Enterobacterales	Enterobacteriaceae	Escherichia	Escherichia coli	Complete	MS14386				MLST.Escherichia_coli_1.224,MLST.Escherichia_coli_2.479													102.100.100.25768			Good	2019-01-10T00:00:00Z			PRJEB29930	SAMEA5128443	GCA_900622665.1		LR130552,LR130553,LR130554	Bioplatforms Australia	Complete
562.48251	Escherichia coli strain MS14387		562	131567;2;1224;1236;91347;543;561;562	cellular organisms;Bacteria;Proteobacteria;Gammaproteobacteria;Enterobacterales;Enterobacteriaceae;Escherichia;Escherichia coli	Bacteria	Bacteria	Proteobacteria	Gammaproteobacteria	Enterobacterales	Enterobacteriaceae	Escherichia	Escherichia coli	Complete	MS14387				MLST.Escherichia_coli_1.69,MLST.Escherichia_coli_2.3													102.100.100.25769			Good	2019-01-10T00:00:00Z			PRJEB29930	SAMEA5128445	GCA_900622685.1		LR130564,LR130565,LR130566	Bioplatforms Australia	Complete
562.48252	Escherichia coli strain MS14384		562	131567;2;1224;1236;91347;543;561;562	cellular organisms;Bacteria;Proteobacteria;Gammaproteobacteria;Enterobacterales;Enterobacteriaceae;Escherichia;Escherichia coli	Bacteria	Bacteria	Proteobacteria	Gammaproteobacteria	Enterobacterales	Enterobacteriaceae	Escherichia	Escherichia coli	Complete	MS14384				MLST.Escherichia_coli_1.963													102.100.100.25766			Good	2019-01-10T00:00:00Z			PRJEB29930	SAMEA5128444	GCA_900622695.1		LR130562,LR130563	Bioplatforms Australia	Complete
562.51001	Escherichia coli strain 4928STDY7071353		562	131567;2;1224;1236;91347;543;561;562	cellular organisms;Bacteria;Proteobacteria;Gammaproteobacteria;Enterobacterales;Enterobacteriaceae;Escherichia;Escherichia coli	Bacteria	Bacteria	Proteobacteria	Gammaproteobacteria	Enterobacterales	Enterobacteriaceae	Escherichia	Escherichia coli	Complete	4928STDY7071353				MLST.Escherichia_coli_2.1,MLST.Escherichia_coli_1.95																Good	2019-07-09T00:00:00Z			PRJEB22252	SAMEA104567463	GCA_902164685.1		LR607328	SC	Complete
562.51002	Escherichia coli strain 4928STDY7071340		562	131567;2;1224;1236;91347;543;561;562	cellular organisms;Bacteria;Proteobacteria;Gammaproteobacteria;Enterobacterales;Enterobacteriaceae;Escherichia;Escherichia coli	Bacteria	Bacteria	Proteobacteria	Gammaproteobacteria	Enterobacterales	Enterobacteriaceae	Escherichia	Escherichia coli	Complete	4928STDY7071340				MLST.Escherichia_coli_1.104,MLST.Escherichia_coli_2.519																Good	2019-07-09T00:00:00Z			PRJEB22252	SAMEA104567450	GCA_902164715.1		LR607331	SC	Complete
562.86845	Escherichia coli strain 127		562	131567;2;1224;1236;91347;543;561;562	cellular organisms;Bacteria;Proteobacteria;Gammaproteobacteria;Enterobacterales;Enterobacteriaceae;Escherichia;Escherichia coli	Bacteria	null	Proteobacteria	Gammaproteobacteria	Enterobacterales	Enterobacteriaceae	Escherichia		Complete	127				MLST.Escherichia_coli_1.127																Good	2021-10-21T00:00:00Z			PRJEB42440	SAMEA8065684	GCA_905332355.1		HG994850	CNAG-CRG	Complete
562.86846	Escherichia coli strain 127		562	131567;2;1224;1236;91347;543;561;562	cellular organisms;Bacteria;Proteobacteria;Gammaproteobacteria;Enterobacterales;Enterobacteriaceae;Escherichia;Escherichia coli	Bacteria	null	Proteobacteria	Gammaproteobacteria	Enterobacterales	Enterobacteriaceae	Escherichia		Complete	127				MLST.Escherichia_coli_1.127																Good	2021-10-21T00:00:00Z			PRJEB42440	SAMEA8065773	GCA_905332365.1		HG994851	CNAG-CRG	Complete
562.77535	Escherichia coli strain 108-M709316 / O55:H7 / fimH82 / 335 (ST Warwick) strain 108-M709316 / O55:H7 / fimH82 / 335 (ST Warwick) strain 108-M709316 / O55:H7 / fimH82 / 335 (ST Warwick)		562	131567;2;1224;1236;91347;543;561;562	cellular organisms;Bacteria;Proteobacteria;Gammaproteobacteria;Enterobacterales;Enterobacteriaceae;Escherichia;Escherichia coli	Bacteria	Bacteria	Proteobacteria	Gammaproteobacteria	Enterobacterales	Enterobacteriaceae	Escherichia	Escherichia coli	Complete	108-M709316 / O55:H7 / fimH82 / 335 (ST Warwick)				MLST.Escherichia_coli_1.335,MLST.Escherichia_coli_2.553																Good	2021-07-06T00:00:00Z			PRJEB39628	SAMEA8952618	GCA_910664835.1		OU349844	UMR 1137 IAME	Complete
562.90908	Escherichia coli CNR65D6		562	131567;2;1224;1236;91347;543;561;562	cellular organisms;Bacteria;Proteobacteria;Gammaproteobacteria;Enterobacterales;Enterobacteriaceae;Escherichia;Escherichia coli	Bacteria		Proteobacteria	Gammaproteobacteria	Enterobacterales	Enterobacteriaceae	Escherichia	Escherichia coli	Complete	CNR65D6				MLST.Escherichia_coli_2.8,MLST.Escherichia_coli_1.38																Good	2021-12-15T00:00:00Z			PRJEB46636	SAMEA8999939	GCA_916098155.1		OU701452		Complete
562.90909	Escherichia coli CNR85I8		562	131567;2;1224;1236;91347;543;561;562	cellular organisms;Bacteria;Proteobacteria;Gammaproteobacteria;Enterobacterales;Enterobacteriaceae;Escherichia;Escherichia coli	Bacteria		Proteobacteria	Gammaproteobacteria	Enterobacterales	Enterobacteriaceae	Escherichia	Escherichia coli	Complete	CNR85I8				MLST.Escherichia_coli_1.38,MLST.Escherichia_coli_2.8																Good	2021-12-15T00:00:00Z			PRJEB46636	SAMEA9000152	GCA_916098175.1		OU701449		Complete
386585	Escherichia coli O157:H7 str. Sakai		386585	131567;2;1224;1236;91347;543;561;562;83334;386585	cellular organisms;Bacteria;Proteobacteria;Gammaproteobacteria;Enterobacterales;Enterobacteriaceae;Escherichia;Escherichia coli;Escherichia coli O157;Escherichia coli O157	Bacteria		Proteobacteria	Gammaproteobacteria	Enterobacterales	Enterobacteriaceae	Escherichia	Escherichia coli	Complete	Sakai	E. coli O157:H7		EHEC, STEC	MLST.Escherichia_coli_1.11,MLST.Escherichia_coli_2.296													ATCC:BAA-460		Reference	Good	2018-06-07T00:00:00Z	10734605,11108008,11111050,11258796		PRJNA226	SAMN01911278	GCA_000008865.2		BA000007,AB011548,AB011549
364106.8	Escherichia coli UTI89		364106	131567;2;1224;1236;91347;543;561;562;364106	cellular organisms;Bacteria;Proteobacteria;Gammaproteobacteria;Enterobacterales;Enterobacteriaceae;Escherichia;Escherichia coli;Escherichia coli UTI89	Bacteria	Bacteria	Proteobacteria	Gammaproteobacteria	Enterobacterales	Enterobacteriaceae	Escherichia	Escherichia coli	Complete	UTI89			UPEC	MLST.Escherichia_coli_1.95,MLST.Escherichia_coli_2.1																Good	2006-04-05T00:00:00Z	16585510		PRJNA16259	SAMN00000110	GCA_000013265.1		CP000243,CP000244	Genome Sequencing Center (GSC) at Washington University (WashU) School of Medicine	Complete
362663.9	Escherichia coli 536		362663	131567;2;1224;1236;91347;543;561;562;362663	cellular organisms;Bacteria;Proteobacteria;Gammaproteobacteria;Enterobacterales;Enterobacteriaceae;Escherichia;Escherichia coli;Escherichia coli 536	Bacteria	Bacteria	Proteobacteria	Gammaproteobacteria	Enterobacterales	Enterobacteriaceae	Escherichia	Escherichia coli	Complete	536			UPEC	MLST.Escherichia_coli_1.127,MLST.Escherichia_coli_2.261																Good	2006-07-13T00:00:00Z	16879640		PRJNA16235	SAMN02604181	GCA_000013305.1		CP000247	University of Goettingen	Complete
331112.6	Escherichia coli HS		331112	131567;2;1224;1236;91347;543;561;562;331112	cellular organisms;Bacteria;Proteobacteria;Gammaproteobacteria;Enterobacterales;Enterobacteriaceae;Escherichia;Escherichia coli;Escherichia coli HS	Bacteria	Bacteria	Proteobacteria	Gammaproteobacteria	Enterobacterales	Enterobacteriaceae	Escherichia	Escherichia coli	Complete	HS	serovar O9		Nonpathogenic	MLST.Escherichia_coli_1.46,MLST.Escherichia_coli_2.667																Good	2007-09-10T00:00:00Z	18676672		PRJNA13959	SAMN02604037	GCA_000017765.1		CP000802	TIGR	Complete
701177.3	Escherichia coli O55:H7 str. CB9615		701177	131567;2;1224;1236;91347;543;561;562;244320;701177	cellular organisms;Bacteria;Proteobacteria;Gammaproteobacteria;Enterobacterales;Enterobacteriaceae;Escherichia;Escherichia coli;Escherichia coli O55;Escherichia coli O55	Bacteria	Bacteria	Proteobacteria	Gammaproteobacteria	Enterobacterales	Enterobacteriaceae	Escherichia	Escherichia coli	Complete	CB9615			EHEC	MLST.Escherichia_coli_1.335,MLST.Escherichia_coli_2.553																Good	2010-03-08T00:00:00Z	20090843		PRJNA42729	SAMN02603636	GCA_000025165.1		CP001846,CP001847	Nankai University|Tianjin Biochip	Complete
585054.5	Escherichia fergusonii ATCC 35469		585054	131567;2;1224;1236;91347;543;561;564;585054	cellular organisms;Bacteria;Proteobacteria;Gammaproteobacteria;Enterobacterales;Enterobacteriaceae;Escherichia;Escherichia fergusonii;Escherichia fergusonii ATCC 35469	Bacteria	Bacteria	Proteobacteria	Gammaproteobacteria	Enterobacterales	Enterobacteriaceae	Escherichia	Escherichia fergusonii	Complete	ATCC 35469				MLST.Escherichia_coli_1.5298													ATCC 35469			Good	2008-12-18T00:00:00Z	19165319		PRJNA33369	SAMEA3138228	GCA_000026225.1		CU928158,CU928144	Genoscope	Complete
574521.7	Escherichia coli O127:H6 str. E2348/69		574521	131567;2;1224;1236;91347;543;561;562;168807;574521	cellular organisms;Bacteria;Proteobacteria;Gammaproteobacteria;Enterobacterales;Enterobacteriaceae;Escherichia;Escherichia coli;Escherichia coli O127;Escherichia coli O127	Bacteria	Bacteria	Proteobacteria	Gammaproteobacteria	Enterobacterales	Enterobacteriaceae	Escherichia	Escherichia coli	Complete	E2348/69			EHEC	MLST.Escherichia_coli_1.15,MLST.Escherichia_coli_2.491																Good	2008-11-26T00:00:00Z			PRJNA32571	SAMEA1705959	GCA_000026545.1		FM180568,FM180569,FM180570	Wellcome Trust Sanger Institute	Complete
591946.4	Escherichia coli LF82		591946	131567;2;1224;1236;91347;543;561;562;591946	cellular organisms;Bacteria;Proteobacteria;Gammaproteobacteria;Enterobacterales;Enterobacteriaceae;Escherichia;Escherichia coli;Escherichia coli LF82	Bacteria	Bacteria	Proteobacteria	Gammaproteobacteria	Enterobacterales	Enterobacteriaceae	Escherichia	Escherichia coli	Complete	LF82			AIEC	MLST.Escherichia_coli_1.135,MLST.Escherichia_coli_2.64																Good	2009-01-27T00:00:00Z			PRJNA33825	SAMEA3138414	GCA_000284495.1		CU651637	Genoscope	Complete
1355100.3	Escherichia coli JJ1886		1355100	131567;2;1224;1236;91347;543;561;562;1355100	cellular organisms;Bacteria;Proteobacteria;Gammaproteobacteria;Enterobacterales;Enterobacteriaceae;Escherichia;Escherichia coli;Escherichia coli JJ1886	Bacteria	Bacteria	Proteobacteria	Gammaproteobacteria	Enterobacterales	Enterobacteriaceae	Escherichia	Escherichia coli	Complete	JJ1886				MLST.Escherichia_coli_1.131																Good	2013-10-29T00:00:00Z	24309736		PRJNA218163	SAMN02603887	GCA_000493755.1		CP006784.1,CP006789.1,CP006785.1,CP006788.1,CP006786.1,CP006787.1	Statens Serum Institut	Complete	454; Illumina; PacBio	50x	MIRA v. 3.9.9; ABySS v. 1.3.4; PBJelly v.
1248902.3	Escherichia coli O145:H28 str. RM13514		1248902	131567;2;1224;1236;91347;543;561;562;1078034;1248902	cellular organisms;Bacteria;Proteobacteria;Gammaproteobacteria;Enterobacterales;Enterobacteriaceae;Escherichia;Escherichia coli;Escherichia coli O145;Escherichia coli O145	Bacteria	Bacteria	Proteobacteria	Gammaproteobacteria	Enterobacterales	Enterobacteriaceae	Escherichia	Escherichia coli	Complete	RM13514	serovar s			MLST.Escherichia_coli_1.32																Good	2014-01-14T00:00:00Z	24410921		PRJNA178648	SAMN02641383	GCA_000520035.1		CP006027.1,CP006029.1,CP006028.1	"USDA, ARS, WRRC, PSM"	Complete	454; Illumina; PacBio		Newbler v. v2.3; Velvet v. v1.0.13;
1248915.3	Escherichia coli O145:H28 str. RM13516		1248915	131567;2;1224;1236;91347;543;561;562;1078034;1248915	cellular organisms;Bacteria;Proteobacteria;Gammaproteobacteria;Enterobacterales;Enterobacteriaceae;Escherichia;Escherichia coli;Escherichia coli O145;Escherichia coli O145	Bacteria	Bacteria	Proteobacteria	Gammaproteobacteria	Enterobacterales	Enterobacteriaceae	Escherichia	Escherichia coli	Complete	RM13516	serovar s			MLST.Escherichia_coli_1.6130																Good	2014-01-14T00:00:00Z	24410921		PRJNA178650	SAMN02641384	GCA_000520055.1		CP006262.1,CP006264.1,CP006263.1	"USDA, ARS, WRRC, PSM"	Complete	454; Illumina; PacBio		Newbler v. v2.3; Velvet v. v1.0.13;
562.5740	Escherichia coli ECONIH1		562	131567;2;1224;1236;91347;543;561;562	cellular organisms;Bacteria;Proteobacteria;Gammaproteobacteria;Enterobacterales;Enterobacteriaceae;Escherichia;Escherichia coli	Bacteria	Bacteria	Proteobacteria	Gammaproteobacteria	Enterobacterales	Enterobacteriaceae	Escherichia	Escherichia coli	Complete	ECONIH1				MLST.Escherichia_coli_1.648																Good	2014-11-17T00:00:00Z	25232178		PRJNA242851	SAMN02709589	GCA_000784925.1	SRR1571550	CP009859.1,CP009860.1,CP009862.1,CP009861.1	NIH	Complete	PacBio RSII		SMRT Portal v. 2.0
562.7585	Escherichia coli strain SF-088		562	131567;2;1224;1236;91347;543;561;562	cellular organisms;Bacteria;Proteobacteria;Gammaproteobacteria;Enterobacterales;Enterobacteriaceae;Escherichia;Escherichia coli	Bacteria	Bacteria	Proteobacteria	Gammaproteobacteria	Enterobacterales	Enterobacteriaceae	Escherichia	Escherichia coli	Complete	SF-088				MLST.Escherichia_coli_1.95,MLST.Escherichia_coli_2.1																Good	2015-11-24T00:00:00Z	26543109		PRJNA294467	SAMN04026225	GCA_001280325.1		CP012635,CP012636,CP012637,CP012638	Santa Clara University	Complete	PacBio	90X	HGAP v. 3
562.7586	Escherichia coli strain SF-468		562	131567;2;1224;1236;91347;543;561;562	cellular organisms;Bacteria;Proteobacteria;Gammaproteobacteria;Enterobacterales;Enterobacteriaceae;Escherichia;Escherichia coli	Bacteria	Bacteria	Proteobacteria	Gammaproteobacteria	Enterobacterales	Enterobacteriaceae	Escherichia	Escherichia coli	Complete	SF-468				MLST.Escherichia_coli_1.95,MLST.Escherichia_coli_2.1																Good	2015-11-24T00:00:00Z	26543109		PRJNA294467	SAMN04026228	GCA_001280345.1		CP012625,CP012626,CP012627,CP012628,CP012629,CP012630	Santa Clara University	Complete	PacBio	90X	HGAP v. 3
562.7587	Escherichia coli strain SF-166		562	131567;2;1224;1236;91347;543;561;562	cellular organisms;Bacteria;Proteobacteria;Gammaproteobacteria;Enterobacterales;Enterobacteriaceae;Escherichia;Escherichia coli	Bacteria	Bacteria	Proteobacteria	Gammaproteobacteria	Enterobacterales	Enterobacteriaceae	Escherichia	Escherichia coli	Complete	SF-166				MLST.Escherichia_coli_1.95,MLST.Escherichia_coli_2.694																Good	2015-11-24T00:00:00Z	26543109		PRJNA294467	SAMN04026226	GCA_001280385.1		CP012633,CP012634	Santa Clara University	Complete	PacBio	90X	HGAP v. 3
562.7955	Escherichia coli strain 2009C-3133		562	131567;2;1224;1236;91347;543;561;562	cellular organisms;Bacteria;Proteobacteria;Gammaproteobacteria;Enterobacterales;Enterobacteriaceae;Escherichia;Escherichia coli	Bacteria	Bacteria	Proteobacteria	Gammaproteobacteria	Enterobacterales	Enterobacteriaceae	Escherichia	Escherichia coli	Complete	2009C-3133	E. coli O119:H4			MLST.Escherichia_coli_1.117,MLST.Escherichia_coli_2.48																Good	2015-10-30T00:00:00Z			PRJNA218110	SAMN02991226	GCA_001420955.1		CP013025,CP013024,CP013026,CP013027	CDC	Complete	Pacific Biosciences	158	HGAP v. v3
562.68394	Escherichia coli strain XH990		562	131567;2;1224;1236;91347;543;561;562	cellular organisms;Bacteria;Proteobacteria;Gammaproteobacteria;Enterobacterales;Enterobacteriaceae;Escherichia;Escherichia coli	Bacteria	Bacteria	Proteobacteria	Gammaproteobacteria	Enterobacterales	Enterobacteriaceae	Escherichia	Escherichia coli	Complete	XH990				MLST.Escherichia_coli_1.1011,MLST.Escherichia_coli_2.31																Good	2017-01-26T00:00:00Z			PRJNA362247	SAMN06236809	GCA_001971765.1		CP019359,CP019356,CP019357,CP019358	Zhejiang University	Complete	PacBio	64.0x	SMRT analysis v. 2.3.0
562.16465	Escherichia coli strain Z1002		562	131567;2;1224;1236;91347;543;561;562	cellular organisms;Bacteria;Proteobacteria;Gammaproteobacteria;Enterobacterales;Enterobacteriaceae;Escherichia;Escherichia coli	Bacteria	Bacteria	Proteobacteria	Gammaproteobacteria	Enterobacterales	Enterobacteriaceae	Escherichia	Escherichia coli	Complete	Z1002				MLST.Escherichia_coli_1.405																Good	2017-05-16T00:00:00Z	27506685		PRJNA386069	SAMN06924979	GCA_002142675.1		CP021202,CP021203,CP021204,CP021205,CP021206	The First Affiliated Hospital, School of Medicine, Zhejiang University	Complete	PacBio	204.0x	SmrtPipe v. 2.3.0
562.16466	Escherichia coli strain 5CRE51		562	131567;2;1224;1236;91347;543;561;562	cellular organisms;Bacteria;Proteobacteria;Gammaproteobacteria;Enterobacterales;Enterobacteriaceae;Escherichia;Escherichia coli	Bacteria	Bacteria	Proteobacteria	Gammaproteobacteria	Enterobacterales	Enterobacteriaceae	Escherichia	Escherichia coli	Complete	5CRE51				MLST.Escherichia_coli_1.617,MLST.Escherichia_coli_2.741																Good	2017-05-16T00:00:00Z			PRJNA384104	SAMN06828737	GCA_002142695.1		CP021175,CP021176,CP021177	Centers for Disease Control, Tawian	Complete	PacBio	100x	Celera Assembler v. HGAP3
562.16467	Escherichia coli strain strain Z247		562	131567;2;1224;1236;91347;543;561;562	cellular organisms;Bacteria;Proteobacteria;Gammaproteobacteria;Enterobacterales;Enterobacteriaceae;Escherichia;Escherichia coli	Bacteria	Bacteria	Proteobacteria	Gammaproteobacteria	Enterobacterales	Enterobacteriaceae	Escherichia	Escherichia coli	Complete	strain Z247				MLST.Escherichia_coli_1.131,MLST.Escherichia_coli_2.9																Good	2017-05-16T00:00:00Z	27506685		PRJNA386074	SAMN06925129	GCA_002142715.1		CP021207,CP021208,CP021209,CP021210	The First Affiliated Hospital, School of Medicine, Zhejiang University	Complete	PacBio	165.0x	SmrtPipe v. 2.3.0
562.17359	Escherichia coli strain 81009		562	131567;2;1224;1236;91347;543;561;562	cellular organisms;Bacteria;Proteobacteria;Gammaproteobacteria;Enterobacterales;Enterobacteriaceae;Escherichia;Escherichia coli	Bacteria	Bacteria	Proteobacteria	Gammaproteobacteria	Enterobacterales	Enterobacteriaceae	Escherichia	Escherichia coli	Complete	81009	O25b:H4		ExPEC	MLST.Escherichia_coli_1.131																Good	2017-05-24T00:00:00Z			PRJNA383781	SAMN06808253	GCA_002157245.1		CP021179,CP021180	Arsanis Biosciences GmbH	Complete	PacBio	275.0x	Celera Assembler v. HGAP4
562.17622	Escherichia coli strain H105		562	131567;2;1224;1236;91347;543;561;562	cellular organisms;Bacteria;Proteobacteria;Gammaproteobacteria;Enterobacterales;Enterobacteriaceae;Escherichia;Escherichia coli	Bacteria	Bacteria	Proteobacteria	Gammaproteobacteria	Enterobacterales	Enterobacteriaceae	Escherichia	Escherichia coli	Complete	H105				MLST.Escherichia_coli_1.131																Good	2017-06-14T00:00:00Z			PRJNA387731	SAMN07162922	GCA_002193095.1		CP021454,CP021871	Institute of Medical Microbiology , Justus Liebig University Giessen	Complete	PacBio	86.0x	HGAP v. 2.3.0
562.17710	Escherichia coli strain EC974		562	131567;2;1224;1236;91347;543;561;562	cellular organisms;Bacteria;Proteobacteria;Gammaproteobacteria;Enterobacterales;Enterobacteriaceae;Escherichia;Escherichia coli	Bacteria	Bacteria	Proteobacteria	Gammaproteobacteria	Enterobacterales	Enterobacteriaceae	Escherichia	Escherichia coli	Complete	EC974				MLST.Escherichia_coli_1.219,MLST.Escherichia_coli_2.867																Good	2017-06-15T00:00:00Z			PRJNA389338	SAMN07192703	GCA_002196475.1		CP021840,CP021841,CP021842,CP021843	National Yang Ming University	Complete	PacBio	143.0x	HGAP version 3.0 v. 3.0
562.17711	Escherichia coli strain EC1515		562	131567;2;1224;1236;91347;543;561;562	cellular organisms;Bacteria;Proteobacteria;Gammaproteobacteria;Enterobacterales;Enterobacteriaceae;Escherichia;Escherichia coli	Bacteria	Bacteria	Proteobacteria	Gammaproteobacteria	Enterobacterales	Enterobacteriaceae	Escherichia	Escherichia coli	Complete	EC1515				MLST.Escherichia_coli_1.219,MLST.Escherichia_coli_2.867																Good	2017-06-15T00:00:00Z			PRJNA389338	SAMN07192704	GCA_002196495.1		CP021844,CP021845,CP021846,CP021847	National Yang Ming University	Complete	PacBio	193.0x	HGAP v. 3.0
1038927.31	Escherichia coli O104:H4 strain FDAARGOS_348		1038927	131567;2;1224;1236;91347;543;561;562;1038927	cellular organisms;Bacteria;Proteobacteria;Gammaproteobacteria;Enterobacterales;Enterobacteriaceae;Escherichia;Escherichia coli;Escherichia coli O104	Bacteria	Bacteria	Proteobacteria	Gammaproteobacteria	Enterobacterales	Enterobacteriaceae	Escherichia	Escherichia coli	Complete	FDAARGOS_348	O104:H4			MLST.Escherichia_coli_1.678,MLST.Escherichia_coli_2.290													FDA:FDAARGOS_348			Good	2017-06-27T00:00:00Z			PRJNA231221	SAMN06173361	GCA_002209105.2		CP022086,CP022085,CP022087	US Food and Drug Administration	Complete	PacBio	18.1565653439553x	SMRT v. 2.3.0, HGAP v. 3.0
562.17734	Escherichia coli strain M160133		562	131567;2;1224;1236;91347;543;561;562	cellular organisms;Bacteria;Proteobacteria;Gammaproteobacteria;Enterobacterales;Enterobacteriaceae;Escherichia;Escherichia coli	Bacteria	Bacteria	Proteobacteria	Gammaproteobacteria	Enterobacterales	Enterobacteriaceae	Escherichia	Escherichia coli	Complete	M160133				MLST.Escherichia_coli_1.1485,MLST.Escherichia_coli_2.731																Good	2017-07-03T00:00:00Z			PRJNA391721	SAMN07273977	GCA_002214205.1		CP022164,CP022165,CP022166,CP022167	New York Medical College	Complete	Illumina MiSeq; PacBio	100.0x	SPAdes v. v3.5.0; HGAP Assembly v. v3
562.17735	Escherichia coli strain FORC_043		562	131567;2;1224;1236;91347;543;561;562	cellular organisms;Bacteria;Proteobacteria;Gammaproteobacteria;Enterobacterales;Enterobacteriaceae;Escherichia;Escherichia coli	Bacteria	Bacteria	Proteobacteria	Gammaproteobacteria	Enterobacterales	Enterobacteriaceae	Escherichia	Escherichia coli	Complete	FORC_043				MLST.Escherichia_coli_1.678,MLST.Escherichia_coli_2.290																Good	2017-07-05T00:00:00Z			PRJNA338095	SAMN05520965	GCA_002214745.2		CP016828	Seoul National University	Complete	PacBio	124.49x	PacBio SMRT Analysis v. 2.3.0
562.19574	Escherichia coli strain FORC_044		562	131567;2;1224;1236;91347;543;561;562	cellular organisms;Bacteria;Proteobacteria;Gammaproteobacteria;Enterobacterales;Enterobacteriaceae;Escherichia;Escherichia coli	Bacteria	Bacteria	Proteobacteria	Gammaproteobacteria	Enterobacterales	Enterobacteriaceae	Escherichia	Escherichia coli	Complete	FORC_044	O157:H7			MLST.Escherichia_coli_1.11,MLST.Escherichia_coli_2.822																Good	2017-07-17T00:00:00Z			PRJNA330605	SAMN05417814	GCA_002220265.1		CP016755,CP018625,CP018626	Food-borne Pathogen Omics Research Center, FORC	Complete	PacBio	111.79	PacBio SMRT Analysis v. 2.3.0
83334.221	Escherichia coli O157:H7		83334	131567;2;1224;1236;91347;543;561;562;83334	cellular organisms;Bacteria;Proteobacteria;Gammaproteobacteria;Enterobacterales;Enterobacteriaceae;Escherichia;Escherichia coli;Escherichia coli O157	Bacteria	Bacteria	Proteobacteria	Gammaproteobacteria	Enterobacterales	Enterobacteriaceae	Escherichia	Escherichia coli	Complete	B6-914ARS	O157:H7			MLST.Escherichia_coli_1.11,MLST.Escherichia_coli_2.822																Good	2017-08-18T00:00:00Z			PRJNA395316	SAMN07369154	GCA_002259555.1		NOKN00000000	U.S. Department of Agriculture	Complete	PacBio	20.0x	Celera Assembler v. March-2016
562.19192	Escherichia coli strain ETEC-2265		562	131567;2;1224;1236;91347;543;561;562	cellular organisms;Bacteria;Proteobacteria;Gammaproteobacteria;Enterobacterales;Enterobacteriaceae;Escherichia;Escherichia coli	Bacteria	Bacteria	Proteobacteria	Gammaproteobacteria	Enterobacterales	Enterobacteriaceae	Escherichia	Escherichia coli	Complete	ETEC-2265				MLST.Escherichia_coli_1.443,MLST.Escherichia_coli_2.5																Good	2017-09-14T00:00:00Z			PRJNA398221	SAMN07503734	GCA_002302315.1		CP023346,CP023347,CP023348	Karolinska Institutet	Complete	PacBio	596x	HGAP3 v. 3
562.19193	Escherichia coli strain ETEC-2264		562	131567;2;1224;1236;91347;543;561;562	cellular organisms;Bacteria;Proteobacteria;Gammaproteobacteria;Enterobacterales;Enterobacteriaceae;Escherichia;Escherichia coli	Bacteria	Bacteria	Proteobacteria	Gammaproteobacteria	Enterobacterales	Enterobacteriaceae	Escherichia	Escherichia coli	Complete	ETEC-2264				MLST.Escherichia_coli_1.5305																Good	2017-09-14T00:00:00Z			PRJNA398221	SAMN07503733	GCA_002302335.1		CP023349,CP023350,CP023351,CP023352	Karolinska Institutet	Complete	PacBio	894x	HGAP3 v. 3
562.20517	Escherichia coli strain FDAARGOS_401		562	131567;2;1224;1236;91347;543;561;562	cellular organisms;Bacteria;Proteobacteria;Gammaproteobacteria;Enterobacterales;Enterobacteriaceae;Escherichia;Escherichia coli	Bacteria	Bacteria	Proteobacteria	Gammaproteobacteria	Enterobacterales	Enterobacteriaceae	Escherichia	Escherichia coli	Complete	FDAARGOS_401	O104:H4			MLST.Escherichia_coli_1.678,MLST.Escherichia_coli_2.290													FDA:FDAARGOS_401			Good	2017-09-28T00:00:00Z			PRJNA231221	SAMN07312445	GCA_002393465.1		CP023531,CP023530	US Food and Drug Administration	Complete	PacBio; Illumina	15.54x	SMRT v. 2.3.0, HGAP v. 3
562.22306	Escherichia coli strain FDAARGOS_433		562	131567;2;1224;1236;91347;543;561;562	cellular organisms;Bacteria;Proteobacteria;Gammaproteobacteria;Enterobacterales;Enterobacteriaceae;Escherichia;Escherichia coli	Bacteria	Bacteria	Proteobacteria	Gammaproteobacteria	Enterobacterales	Enterobacteriaceae	Escherichia	Escherichia coli	Complete	FDAARGOS_433				MLST.Escherichia_coli_1.410,MLST.Escherichia_coli_2.471													FDA:FDAARGOS_433			Good	2017-10-18T00:00:00Z			PRJNA231221	SAMN07312477	GCA_002589795.1		CP023899,CP023903,CP023901,CP023895,CP023896,CP023897,CP023905,CP023900,CP023898,CP023904,CP023902	US Food and Drug Administration	Complete	PacBio; Illumina	16.09x	SMRT v. 2.3.0, HGAP v. 3, SPAdes v. 3.6.0
562.22307	Escherichia coli strain FDAARGOS_448		562	131567;2;1224;1236;91347;543;561;562	cellular organisms;Bacteria;Proteobacteria;Gammaproteobacteria;Enterobacterales;Enterobacteriaceae;Escherichia;Escherichia coli	Bacteria	Bacteria	Proteobacteria	Gammaproteobacteria	Enterobacterales	Enterobacteriaceae	Escherichia	Escherichia coli	Complete	FDAARGOS_448				MLST.Escherichia_coli_1.405,MLST.Escherichia_coli_2.477													FDA:FDAARGOS_448			Good	2017-10-18T00:00:00Z			PRJNA231221	SAMN07312492	GCA_002591135.1		CP023960,CP023959,CP023961,CP023957,CP023958	US Food and Drug Administration	Complete	PacBio; Illumina	20.01x	Celera v. 8.2, SPAdes v. 3.6.0
562.22323	Escherichia coli strain FDAARGOS_434		562	131567;2;1224;1236;91347;543;561;562	cellular organisms;Bacteria;Proteobacteria;Gammaproteobacteria;Enterobacterales;Enterobacteriaceae;Escherichia;Escherichia coli	Bacteria	Bacteria	Proteobacteria	Gammaproteobacteria	Enterobacterales	Enterobacteriaceae	Escherichia	Escherichia coli	Complete	FDAARGOS_434				MLST.Escherichia_coli_1.167,MLST.Escherichia_coli_2.2													FDA:FDAARGOS_434			Good	2017-10-18T00:00:00Z			PRJNA231221	SAMN07312478	GCA_002634895.1		CP023870,CP023868,CP023869,CP023872,CP023871	US Food and Drug Administration	Complete	PacBio; Illumina	24.87x	Celera v. 8.2, SPAdes v. 3.6.0
562.22326	Escherichia coli strain UFU_EC98		562	131567;2;1224;1236;91347;543;561;562	cellular organisms;Bacteria;Proteobacteria;Gammaproteobacteria;Enterobacterales;Enterobacteriaceae;Escherichia;Escherichia coli	Bacteria	Bacteria	Proteobacteria	Gammaproteobacteria	Enterobacterales	Enterobacteriaceae	Escherichia	Escherichia coli	Complete	UFU_EC98				MLST.Escherichia_coli_1.156,MLST.Escherichia_coli_2.19																Good	2017-10-30T00:00:00Z			PRJNA413419	SAMN07746131	GCA_002736085.1		CP024092,CP024093,CP024094,CP024095	Londrina State University	Complete	Illumina HiSeq	134.0x	CLC Genomics Workbench v. v10
562.22331	Escherichia coli strain ATCC 43886		562	131567;2;1224;1236;91347;543;561;562	cellular organisms;Bacteria;Proteobacteria;Gammaproteobacteria;Enterobacterales;Enterobacteriaceae;Escherichia;Escherichia coli	Bacteria	Bacteria	Proteobacteria	Gammaproteobacteria	Enterobacterales	Enterobacteriaceae	Escherichia	Escherichia coli	Complete	ATCC 43886				MLST.Escherichia_coli_1.1312,MLST.Escherichia_coli_2.155													ATCC: 43886			Good	2017-11-02T00:00:00Z			PRJNA218110	SAMN01916957	GCA_002741295.1		CP024256,CP024254,CP024255	CDC	Complete	PacBio	148.0x	HGAP v. 3
562.22333	Escherichia coli strain ATCC 43896		562	131567;2;1224;1236;91347;543;561;562	cellular organisms;Bacteria;Proteobacteria;Gammaproteobacteria;Enterobacterales;Enterobacteriaceae;Escherichia;Escherichia coli	Bacteria	Bacteria	Proteobacteria	Gammaproteobacteria	Enterobacterales	Enterobacteriaceae	Escherichia	Escherichia coli	Complete	ATCC 43896				MLST.Escherichia_coli_1.7256													ATCC: 43896			Good	2017-11-02T00:00:00Z			PRJNA218110	SAMN01917241	GCA_002741355.1		CP024278,CP024279,CP024280,CP024281	CDC	Complete	PacBio	107.0x	HGAP v. 3
2048778.3	Escherichia coli O178:H19 strain 2012C-4431		2048778	131567;2;1224;1236;91347;543;561;562;2048778	cellular organisms;Bacteria;Proteobacteria;Gammaproteobacteria;Enterobacterales;Enterobacteriaceae;Escherichia;Escherichia coli;Escherichia coli O178	Bacteria	Bacteria	Proteobacteria	Gammaproteobacteria	Enterobacterales	Enterobacteriaceae	Escherichia	Escherichia coli	Complete	2012C-4431	O178:H19		STEC	MLST.Escherichia_coli_2.537																Good	2017-11-02T00:00:00Z			PRJNA218110	SAMN04851096	GCA_002741595.1		CP024289,CP024290,CP024291,CP024292	CDC	Complete	PacBio	430.0x	HGAP v. 3
991915.3	Escherichia coli O121:H19 strain 16-9255		991915	131567;2;1224;1236;91347;543;561;562;991915	cellular organisms;Bacteria;Proteobacteria;Gammaproteobacteria;Enterobacterales;Enterobacteriaceae;Escherichia;Escherichia coli;Escherichia coli O121	Bacteria	Bacteria	Proteobacteria	Gammaproteobacteria	Enterobacterales	Enterobacteriaceae	Escherichia	Escherichia coli	Complete	16-9255	O121:H19			MLST.Escherichia_coli_1.655																Good	2017-12-15T00:00:00Z			PRJNA393703	SAMN07339706	GCA_002844165.1		CP022407,CP022408	National Microbiology Laboratory at Guelph	Complete	Illumina MiSeq; Oxford Nanopore Minion	100.0x	Canu v. 1.5
562.28149	Escherichia coli strain Ec40		562	131567;2;1224;1236;91347;543;561;562	cellular organisms;Bacteria;Proteobacteria;Gammaproteobacteria;Enterobacterales;Enterobacteriaceae;Escherichia;Escherichia coli	Bacteria	Bacteria	Proteobacteria	Gammaproteobacteria	Enterobacterales	Enterobacteriaceae	Escherichia	Escherichia coli	Complete	Ec40				MLST.Escherichia_coli_1.1434,MLST.Escherichia_coli_2.817																Good	2018-01-14T00:00:00Z			PRJNA427657	SAMN08242382	GCA_002879735.1		CP025739,CP025740	CSIR-Institute of Microbial Technology	Complete	PacBio	300.0x	MaSuRCA v. May-2017
562.28183	Escherichia coli strain BH100L		562	131567;2;1224;1236;91347;543;561;562	cellular organisms;Bacteria;Proteobacteria;Gammaproteobacteria;Enterobacterales;Enterobacteriaceae;Escherichia;Escherichia coli	Bacteria	Bacteria	Proteobacteria	Gammaproteobacteria	Enterobacterales	Enterobacteriaceae	Escherichia	Escherichia coli	Complete	BH100L			UPEC	MLST.Escherichia_coli_1.127																Good	2018-01-17T00:00:00Z			PRJNA389912	SAMN08118424	GCA_002887715.1		CP025716	UFMG	Complete	Illumina HiSeq	888.0x	SPAdes v. 2.9
562.28203	Escherichia coli strain BH100N		562	131567;2;1224;1236;91347;543;561;562	cellular organisms;Bacteria;Proteobacteria;Gammaproteobacteria;Enterobacterales;Enterobacteriaceae;Escherichia;Escherichia coli	Bacteria	Bacteria	Proteobacteria	Gammaproteobacteria	Enterobacterales	Enterobacteriaceae	Escherichia	Escherichia coli	Complete	BH100N			UPEC	MLST.Escherichia_coli_1.127,MLST.Escherichia_coli_2.33																Good	2018-01-26T00:00:00Z			PRJNA389912	SAMN08272629	GCA_002900305.1		CP025703	UFMG	Complete	Illumina HiSeq	368.0x	SPAdes v. 2.9
562.28208	Escherichia coli strain ECONIH6		562	131567;2;1224;1236;91347;543;561;562	cellular organisms;Bacteria;Proteobacteria;Gammaproteobacteria;Enterobacterales;Enterobacteriaceae;Escherichia;Escherichia coli	Bacteria	Bacteria	Proteobacteria	Gammaproteobacteria	Enterobacterales	Enterobacteriaceae	Escherichia	Escherichia coli	Complete	ECONIH6				MLST.Escherichia_coli_1.167,MLST.Escherichia_coli_2.2																Good	2018-01-29T00:00:00Z			PRJNA430813	SAMN05341196	GCA_002903125.1		CP026199,CP026200,CP026201	NIH	Complete	PacBio RSII	165x	HGAP v. 2.3
562.28307	Escherichia coli strain ECONIH4		562	131567;2;1224;1236;91347;543;561;562	cellular organisms;Bacteria;Proteobacteria;Gammaproteobacteria;Enterobacterales;Enterobacteriaceae;Escherichia;Escherichia coli	Bacteria	Bacteria	Proteobacteria	Gammaproteobacteria	Enterobacterales	Enterobacteriaceae	Escherichia	Escherichia coli	Complete	ECONIH4				MLST.Escherichia_coli_1.399,MLST.Escherichia_coli_2.661																Good	2018-02-04T00:00:00Z			PRJNA430813	SAMN03455998	GCA_002934895.1		CP026399,CP026400,CP026404,CP026403,CP026405,CP026402,CP026401	NIH	Complete	PacBio RSII	197x	canu v. 1.4
562.28386	Escherichia coli strain FDAARGOS_144		562	131567;2;1224;1236;91347;543;561;562	cellular organisms;Bacteria;Proteobacteria;Gammaproteobacteria;Enterobacterales;Enterobacteriaceae;Escherichia;Escherichia coli	Bacteria	Bacteria	Proteobacteria	Gammaproteobacteria	Enterobacterales	Enterobacteriaceae	Escherichia	Escherichia coli	Complete	FDAARGOS_144				MLST.Escherichia_coli_1.538,MLST.Escherichia_coli_2.221													FDA:FDAARGOS_144			Good	2018-02-20T00:00:00Z			PRJNA231221	SAMN03996288	GCA_002944935.1		CP014111,CP014110,CP014112,CP014109	US Food and Drug Administration	Complete	PacBio; Illumina	19.454x	HGAP3 v. Oct 2014
562.28387	Escherichia coli strain WCHEC005237		562	131567;2;1224;1236;91347;543;561;562	cellular organisms;Bacteria;Proteobacteria;Gammaproteobacteria;Enterobacterales;Enterobacteriaceae;Escherichia;Escherichia coli	Bacteria	Bacteria	Proteobacteria	Gammaproteobacteria	Enterobacterales	Enterobacteriaceae	Escherichia	Escherichia coli	Complete	WCHEC005237				MLST.Escherichia_coli_1.167,MLST.Escherichia_coli_2.2																Good	2018-03-28T00:00:00Z			PRJNA418674	SAMN06209723	GCA_002945135.1		CP026580,CP026572,CP026573,CP026574,CP026575,CP026576,CP026577,CP026578,CP026579	West China Hospital, Sichuan University	Complete	Illumina HiSeq; MinION	200.0x	Unicycler v. 0.4.3
562.28388	Escherichia coli strain 266917_2		562	131567;2;1224;1236;91347;543;561;562	cellular organisms;Bacteria;Proteobacteria;Gammaproteobacteria;Enterobacterales;Enterobacteriaceae;Escherichia;Escherichia coli	Bacteria	Bacteria	Proteobacteria	Gammaproteobacteria	Enterobacterales	Enterobacteriaceae	Escherichia	Escherichia coli	Complete	266917_2	O51:H30			MLST.Escherichia_coli_1.38,MLST.Escherichia_coli_2.8																Good	2018-02-18T00:00:00Z			PRJNA315192	SAMN08498861	GCA_002946715.1		CP026723,CP026724,CP026725,CP026726,CP026727,CP026728	Health Protection Agency	Complete	Nanopore (MinION); Illumina HiSeq	311.0x	Unicycler v. 0.4.2
562.50212	Escherichia coli strain Combat2C1		562	131567;2;1224;1236;91347;543;561;562	cellular organisms;Bacteria;Proteobacteria;Gammaproteobacteria;Enterobacterales;Enterobacteriaceae;Escherichia;Escherichia coli	Bacteria	Bacteria	Proteobacteria	Gammaproteobacteria	Enterobacterales	Enterobacteriaceae	Escherichia	Escherichia coli	Complete	Combat2C1				MLST.Escherichia_coli_2.32,MLST.Escherichia_coli_1.127																Good	2018-02-05T00:00:00Z			PRJNA361032	SAMN06219546	GCA_002951675.1		CP019243,CP019244	The University of Hong Kong	Complete	PacBio	215.0x	HGAP v. NOV-2016
562.50213	Escherichia coli strain Combat13F7		562	131567;2;1224;1236;91347;543;561;562	cellular organisms;Bacteria;Proteobacteria;Gammaproteobacteria;Enterobacterales;Enterobacteriaceae;Escherichia;Escherichia coli	Bacteria	Bacteria	Proteobacteria	Gammaproteobacteria	Enterobacterales	Enterobacteriaceae	Escherichia	Escherichia coli	Complete	Combat13F7				MLST.Escherichia_coli_1.3902																Good	2018-02-05T00:00:00Z			PRJNA361032	SAMN06219547	GCA_002951695.1		CP019245,CP019246,CP019247,CP019248,CP019249	The University of Hong Kong	Complete	PacBio	234.0x	HGAP v. NOV-2016
562.50214	Escherichia coli strain 13KWH46		562	131567;2;1224;1236;91347;543;561;562	cellular organisms;Bacteria;Proteobacteria;Gammaproteobacteria;Enterobacterales;Enterobacteriaceae;Escherichia;Escherichia coli	Bacteria	Bacteria	Proteobacteria	Gammaproteobacteria	Enterobacterales	Enterobacteriaceae	Escherichia	Escherichia coli	Complete	13KWH46				MLST.Escherichia_coli_1.602																Good	2018-02-05T00:00:00Z			PRJNA361032	SAMN06219548	GCA_002951715.1		CP019250,CP019251,CP019252,CP019253,CP019254,CP019255	The University of Hong Kong	Complete	PacBio	236.0x	HGAP v. NOV-2016
562.50217	Escherichia coli strain 13TMH22		562	131567;2;1224;1236;91347;543;561;562	cellular organisms;Bacteria;Proteobacteria;Gammaproteobacteria;Enterobacterales;Enterobacteriaceae;Escherichia;Escherichia coli	Bacteria	Bacteria	Proteobacteria	Gammaproteobacteria	Enterobacterales	Enterobacteriaceae	Escherichia	Escherichia coli	Complete	13TMH22				MLST.Escherichia_coli_1.453,MLST.Escherichia_coli_2.86																Good	2018-02-05T00:00:00Z			PRJNA361032	SAMN06219549	GCA_002951755.1		CP019256,CP019257,CP019258	The University of Hong Kong	Complete	PacBio	175.0x	HGAP v. NOV-2016
562.28391	Escherichia coli strain FHI_NMBU_03		562	131567;2;1224;1236;91347;543;561;562	cellular organisms;Bacteria;Proteobacteria;Gammaproteobacteria;Enterobacterales;Enterobacteriaceae;Escherichia;Escherichia coli	Bacteria	Bacteria	Proteobacteria	Gammaproteobacteria	Enterobacterales	Enterobacteriaceae	Escherichia	Escherichia coli	Complete	FHI_NMBU_03	O81:H6		ExPEC/IPEC	MLST.Escherichia_coli_1.28,MLST.Escherichia_coli_2.300																Good	2018-02-06T00:00:00Z			PRJNA362852	SAMN06250205	GCA_002951855.1		CP019455,CP019456	Norwegian University of Life Sciences	Complete	Oxford Nanopore MinION; Illumina MiSeq	21.6x	CANU v. DEC-2016
562.50219	Escherichia coli strain Combat11I9		562	131567;2;1224;1236;91347;543;561;562	cellular organisms;Bacteria;Proteobacteria;Gammaproteobacteria;Enterobacterales;Enterobacteriaceae;Escherichia;Escherichia coli	Bacteria	Bacteria	Proteobacteria	Gammaproteobacteria	Enterobacterales	Enterobacteriaceae	Escherichia	Escherichia coli	Complete	Combat11I9				MLST.Escherichia_coli_1.2847																Good	2018-02-02T00:00:00Z			PRJNA361032	SAMN07187744	GCA_002952095.1		CP021726,CP021727,CP021728,CP021729,CP021730	The University of Hong Kong	Complete	PacBio	203.0x	HGAP v. Feb-2015
562.28405	Escherichia coli strain HS13-1		562	131567;2;1224;1236;91347;543;561;562	cellular organisms;Bacteria;Proteobacteria;Gammaproteobacteria;Enterobacterales;Enterobacteriaceae;Escherichia;Escherichia coli	Bacteria	Bacteria	Proteobacteria	Gammaproteobacteria	Enterobacterales	Enterobacteriaceae	Escherichia	Escherichia coli	Complete	HS13-1				MLST.Escherichia_coli_1.95,MLST.Escherichia_coli_2.1																Good	2018-02-04T00:00:00Z			PRJNA431867	SAMN08409128	GCA_002953435.1		CP026491,CP026493,CP026494,CP026492	The Hong Kong Polytechnic University	Complete	MinION; Illumina NextSeq 500	60.0x	Canu v. 1.3
562.28406	Escherichia coli strain KBN10P04869		562	131567;2;1224;1236;91347;543;561;562	cellular organisms;Bacteria;Proteobacteria;Gammaproteobacteria;Enterobacterales;Enterobacteriaceae;Escherichia;Escherichia coli	Bacteria	Bacteria	Proteobacteria	Gammaproteobacteria	Enterobacterales	Enterobacteriaceae	Escherichia	Escherichia coli	Complete	KBN10P04869				MLST.Escherichia_coli_1.410																Good	2018-03-02T00:00:00Z			PRJNA430286	SAMN08369073	GCA_002953455.1		CP026473,CP026474,CP026475,CP026476	Kyungpook National University School of Medicine	Complete	PacBio RS II with P6-C4 chemistry	179.2x	SMRT Analysis v. 2.3.0
1038927.40	Escherichia coli O104:H4 strain FDAARGOS_349		1038927	131567;2;1224;1236;91347;543;561;562;1038927	cellular organisms;Bacteria;Proteobacteria;Gammaproteobacteria;Enterobacterales;Enterobacteriaceae;Escherichia;Escherichia coli;Escherichia coli O104	Bacteria	Bacteria	Proteobacteria	Gammaproteobacteria	Enterobacterales	Enterobacteriaceae	Escherichia	Escherichia coli	Complete	FDAARGOS_349	O104:H4			MLST.Escherichia_coli_1.678,MLST.Escherichia_coli_2.290													FDA:FDAARGOS_349			Good	2018-03-09T00:00:00Z			PRJNA231221	SAMN06173362	GCA_002983645.1		CP027394,CP027395,CP027392,CP027396,CP027393	US Food and Drug Administration	Complete	PacBio; Illumina	13.6271677151539x	SMRT v. 2.3.0, HGAP v. 3.0
562.28692	Escherichia coli strain 2015C-3163		562	131567;2;1224;1236;91347;543;561;562	cellular organisms;Bacteria;Proteobacteria;Gammaproteobacteria;Enterobacterales;Enterobacteriaceae;Escherichia;Escherichia coli	Bacteria	Bacteria	Proteobacteria	Gammaproteobacteria	Enterobacterales	Enterobacteriaceae	Escherichia	Escherichia coli	Complete	2015C-3163	O103:H2		STEC	MLST.Escherichia_coli_1.17																Good	2018-03-26T00:00:00Z			PRJNA218110	SAMN08579553	GCA_003017375.1		CP027219,CP027220	CDC	Complete	PacBio	73.109x	HGAP v. 3
562.28693	Escherichia coli strain 2015C-3101		562	131567;2;1224;1236;91347;543;561;562	cellular organisms;Bacteria;Proteobacteria;Gammaproteobacteria;Enterobacterales;Enterobacteriaceae;Escherichia;Escherichia coli	Bacteria	Bacteria	Proteobacteria	Gammaproteobacteria	Enterobacterales	Enterobacteriaceae	Escherichia	Escherichia coli	Complete	2015C-3101	O111:H8		STEC	MLST.Escherichia_coli_1.16,MLST.Escherichia_coli_2.480																Good	2018-03-26T00:00:00Z			PRJNA218110	SAMN08579554	GCA_003017455.1		CP027221,CP027222,CP027223	CDC	Complete	PacBio	70.272x	HGAP v. 3
562.29138	Escherichia coli strain 2015C-3108		562	131567;2;1224;1236;91347;543;561;562	cellular organisms;Bacteria;Proteobacteria;Gammaproteobacteria;Enterobacterales;Enterobacteriaceae;Escherichia;Escherichia coli	Bacteria	Bacteria	Proteobacteria	Gammaproteobacteria	Enterobacterales	Enterobacteriaceae	Escherichia	Escherichia coli	Complete	2015C-3108	O111:H8		STEC	MLST.Escherichia_coli_1.16,MLST.Escherichia_coli_2.480																Good	2018-03-26T00:00:00Z			PRJNA218110	SAMN08579555	GCA_003017555.1		CP027307,CP027308,CP027309	CDC	Complete	PacBio	75.219x	HGAP v. 3
562.28695	Escherichia coli strain 2014C-4135		562	131567;2;1224;1236;91347;543;561;562	cellular organisms;Bacteria;Proteobacteria;Gammaproteobacteria;Enterobacterales;Enterobacteriaceae;Escherichia;Escherichia coli	Bacteria	Bacteria	Proteobacteria	Gammaproteobacteria	Enterobacterales	Enterobacteriaceae	Escherichia	Escherichia coli	Complete	2014C-4135	O113:H21		STEC	MLST.Escherichia_coli_2.366																Good	2018-03-26T00:00:00Z			PRJNA218110	SAMN08579556	GCA_003017615.1		CP027310,CP027311	CDC	Complete	PacBio	110.963x	HGAP v. 3
562.28697	Escherichia coli strain 2013C-3033		562	131567;2;1224;1236;91347;543;561;562	cellular organisms;Bacteria;Proteobacteria;Gammaproteobacteria;Enterobacterales;Enterobacteriaceae;Escherichia;Escherichia coli	Bacteria	Bacteria	Proteobacteria	Gammaproteobacteria	Enterobacterales	Enterobacteriaceae	Escherichia	Escherichia coli	Complete	2013C-3033	O146:H21		STEC	MLST.Escherichia_coli_1.442																Good	2018-03-26T00:00:00Z			PRJNA218110	SAMN08579559	GCA_003017765.1		CP027323,CP027324	CDC	Complete	PacBio	230.753x	HGAP v. 3
562.28700	Escherichia coli strain 2014C-3051		562	131567;2;1224;1236;91347;543;561;562	cellular organisms;Bacteria;Proteobacteria;Gammaproteobacteria;Enterobacterales;Enterobacteriaceae;Escherichia;Escherichia coli	Bacteria	Bacteria	Proteobacteria	Gammaproteobacteria	Enterobacterales	Enterobacteriaceae	Escherichia	Escherichia coli	Complete	2014C-3051	O71:H11		STEC	MLST.Escherichia_coli_1.21																Good	2018-03-26T00:00:00Z			PRJNA218110	SAMN08579564	GCA_003017915.1		CP027338,CP027339	CDC	Complete	PacBio	92.732x	HGAP v. 3
562.29137	Escherichia coli strain 2015C-3121		562	131567;2;1224;1236;91347;543;561;562	cellular organisms;Bacteria;Proteobacteria;Gammaproteobacteria;Enterobacterales;Enterobacteriaceae;Escherichia;Escherichia coli	Bacteria	Bacteria	Proteobacteria	Gammaproteobacteria	Enterobacterales	Enterobacteriaceae	Escherichia	Escherichia coli	Complete	2015C-3121	O91:H14		STEC	MLST.Escherichia_coli_1.33																Good	2018-03-26T00:00:00Z			PRJNA218110	SAMN08579565	GCA_003017935.1		CP027340,CP027341	CDC	Complete	PacBio	64.661x	HGAP v. 3
562.29134	Escherichia coli strain 2014C-3307		562	131567;2;1224;1236;91347;543;561;562	cellular organisms;Bacteria;Proteobacteria;Gammaproteobacteria;Enterobacterales;Enterobacteriaceae;Escherichia;Escherichia coli	Bacteria	Bacteria	Proteobacteria	Gammaproteobacteria	Enterobacterales	Enterobacteriaceae	Escherichia	Escherichia coli	Complete	2014C-3307	O178:H19		STEC	MLST.Escherichia_coli_1.443,MLST.Escherichia_coli_2.537																Good	2018-03-26T00:00:00Z			PRJNA218110	SAMN08579572	GCA_003017995.1		CP027368,CP027369,CP027370	CDC	Complete	PacBio	126.946x	HGAP v. 3
562.28706	Escherichia coli strain 2013C-3252		562	131567;2;1224;1236;91347;543;561;562	cellular organisms;Bacteria;Proteobacteria;Gammaproteobacteria;Enterobacterales;Enterobacteriaceae;Escherichia;Escherichia coli	Bacteria	Bacteria	Proteobacteria	Gammaproteobacteria	Enterobacterales	Enterobacteriaceae	Escherichia	Escherichia coli	Complete	2013C-3252	O69:H11			MLST.Escherichia_coli_1.21,MLST.Escherichia_coli_2.481																Good	2018-03-26T00:00:00Z			PRJNA218110	SAMN02991246	GCA_003018055.1		CP027442,CP027443,CP027444	CDC	Complete	PacBio	81.78x	HGAP v. 3
562.28708	Escherichia coli strain 2013C-3492		562	131567;2;1224;1236;91347;543;561;562	cellular organisms;Bacteria;Proteobacteria;Gammaproteobacteria;Enterobacterales;Enterobacteriaceae;Escherichia;Escherichia coli	Bacteria	Bacteria	Proteobacteria	Gammaproteobacteria	Enterobacterales	Enterobacteriaceae	Escherichia	Escherichia coli	Complete	2013C-3492	O172:H25		STEC	MLST.Escherichia_coli_1.660,MLST.Escherichia_coli_2.341																Good	2018-03-26T00:00:00Z			PRJNA218110	SAMN08579580	GCA_003018075.1		CP027445,CP027446	CDC	Complete	PacBio	93.11x	HGAP v. 3
562.29133	Escherichia coli strain 2014C-3338		562	131567;2;1224;1236;91347;543;561;562	cellular organisms;Bacteria;Proteobacteria;Gammaproteobacteria;Enterobacterales;Enterobacteriaceae;Escherichia;Escherichia coli	Bacteria	Bacteria	Proteobacteria	Gammaproteobacteria	Enterobacterales	Enterobacteriaceae	Escherichia	Escherichia coli	Complete	2014C-3338	O183:H18		STEC	MLST.Escherichia_coli_1.657,MLST.Escherichia_coli_2.385																Good	2018-03-26T00:00:00Z			PRJNA218110	SAMN08579583	GCA_003018095.1		CP027452,CP027453	CDC	Complete	PacBio	44.21x	HGAP v. 3
562.29132	Escherichia coli strain 2014C-3061		562	131567;2;1224;1236;91347;543;561;562	cellular organisms;Bacteria;Proteobacteria;Gammaproteobacteria;Enterobacterales;Enterobacteriaceae;Escherichia;Escherichia coli	Bacteria	Bacteria	Proteobacteria	Gammaproteobacteria	Enterobacterales	Enterobacteriaceae	Escherichia	Escherichia coli	Complete	2014C-3061	O156:H25		STEC	MLST.Escherichia_coli_1.300,MLST.Escherichia_coli_2.591																Good	2018-03-26T00:00:00Z			PRJNA218110	SAMN08579591	GCA_003018155.1		CP027548,CP027549	CDC	Complete	PacBio	67.785x	HGAP v. 3
562.29131	Escherichia coli strain 2015C-3905		562	131567;2;1224;1236;91347;543;561;562	cellular organisms;Bacteria;Proteobacteria;Gammaproteobacteria;Enterobacterales;Enterobacteriaceae;Escherichia;Escherichia coli	Bacteria	Bacteria	Proteobacteria	Gammaproteobacteria	Enterobacterales	Enterobacteriaceae	Escherichia	Escherichia coli	Complete	2015C-3905	O181:H49		STEC	MLST.Escherichia_coli_1.173																Good	2018-03-26T00:00:00Z			PRJNA218110	SAMN08579573	GCA_003018215.1		CP027371,CP027372	CDC	Complete	PacBio	185.611x	HGAP v. 3
562.29130	Escherichia coli strain 2012C-4221		562	131567;2;1224;1236;91347;543;561;562	cellular organisms;Bacteria;Proteobacteria;Gammaproteobacteria;Enterobacterales;Enterobacteriaceae;Escherichia;Escherichia coli	Bacteria	Bacteria	Proteobacteria	Gammaproteobacteria	Enterobacterales	Enterobacteriaceae	Escherichia	Escherichia coli	Complete	2012C-4221	O101:H6		STEC	MLST.Escherichia_coli_1.5350																Good	2018-03-26T00:00:00Z			PRJNA218110	SAMN08579578	GCA_003018235.1		CP027437,CP027438,CP027439	CDC	Complete	PacBio	94.01x	HGAP v. 3
562.28716	Escherichia coli strain 2012C-4502		562	131567;2;1224;1236;91347;543;561;562	cellular organisms;Bacteria;Proteobacteria;Gammaproteobacteria;Enterobacterales;Enterobacteriaceae;Escherichia;Escherichia coli	Bacteria	Bacteria	Proteobacteria	Gammaproteobacteria	Enterobacterales	Enterobacteriaceae	Escherichia	Escherichia coli	Complete	2012C-4502	O185:H28		STEC	MLST.Escherichia_coli_1.658																Good	2018-03-26T00:00:00Z			PRJNA218110	SAMN08579579	GCA_003018255.1		CP027440,CP027441	CDC	Complete	PacBio	127.87x	HGAP v. 3
562.29129	Escherichia coli strain 2014C-3097		562	131567;2;1224;1236;91347;543;561;562	cellular organisms;Bacteria;Proteobacteria;Gammaproteobacteria;Enterobacterales;Enterobacteriaceae;Escherichia;Escherichia coli	Bacteria	Bacteria	Proteobacteria	Gammaproteobacteria	Enterobacterales	Enterobacteriaceae	Escherichia	Escherichia coli	Complete	2014C-3097	O181:H49		STEC	MLST.Escherichia_coli_1.173																Good	2018-03-26T00:00:00Z			PRJNA218110	SAMN08579582	GCA_003018275.1		CP027449,CP027450,CP027451	CDC	Complete	PacBio	60.29x	HGAP v. 3
562.29126	Escherichia coli strain 2013C-4282		562	131567;2;1224;1236;91347;543;561;562	cellular organisms;Bacteria;Proteobacteria;Gammaproteobacteria;Enterobacterales;Enterobacteriaceae;Escherichia;Escherichia coli	Bacteria	Bacteria	Proteobacteria	Gammaproteobacteria	Enterobacterales	Enterobacteriaceae	Escherichia	Escherichia coli	Complete	2013C-4282	O77:H45		STEC	MLST.Escherichia_coli_1.7083,MLST.Escherichia_coli_2.675																Good	2018-03-26T00:00:00Z			PRJNA218110	SAMN08579597	GCA_003018335.1		CP027579,CP027580,CP027581	CDC	Complete	PacBio	98.187x	HGAP v. 3
562.28721	Escherichia coli strain 00-3076		562	131567;2;1224;1236;91347;543;561;562	cellular organisms;Bacteria;Proteobacteria;Gammaproteobacteria;Enterobacterales;Enterobacteriaceae;Escherichia;Escherichia coli	Bacteria	Bacteria	Proteobacteria	Gammaproteobacteria	Enterobacterales	Enterobacteriaceae	Escherichia	Escherichia coli	Complete	00-3076	O113:H21		STEC	MLST.Escherichia_coli_1.2484																Good	2018-03-26T00:00:00Z			PRJNA218110	SAMN08579602	GCA_003018355.1		CP027584,CP027585	CDC	Complete	PacBio	186.121x	HGAP v. 3
562.29125	Escherichia coli strain 2013C-4974		562	131567;2;1224;1236;91347;543;561;562	cellular organisms;Bacteria;Proteobacteria;Gammaproteobacteria;Enterobacterales;Enterobacteriaceae;Escherichia;Escherichia coli	Bacteria	Bacteria	Proteobacteria	Gammaproteobacteria	Enterobacterales	Enterobacteriaceae	Escherichia	Escherichia coli	Complete	2013C-4974	O5:H9		STEC	MLST.Escherichia_coli_1.342																Good	2018-03-26T00:00:00Z			PRJNA218110	SAMN08579604	GCA_003018375.1		CP027587,CP027588	CDC	Complete	PacBio	96.558x	HGAP v. 3
562.29124	Escherichia coli strain 2014C-3011		562	131567;2;1224;1236;91347;543;561;562	cellular organisms;Bacteria;Proteobacteria;Gammaproteobacteria;Enterobacterales;Enterobacteriaceae;Escherichia;Escherichia coli	Bacteria	Bacteria	Proteobacteria	Gammaproteobacteria	Enterobacterales	Enterobacteriaceae	Escherichia	Escherichia coli	Complete	2014C-3011	O177:H25		STEC	MLST.Escherichia_coli_1.659																Good	2018-03-26T00:00:00Z			PRJNA218110	SAMN08579605	GCA_003018395.1		CP027591,CP027589,CP027590,CP027592	CDC	Complete	PacBio	142.9x	HGAP v. 3
562.28723	Escherichia coli strain 2013C-3304		562	131567;2;1224;1236;91347;543;561;562	cellular organisms;Bacteria;Proteobacteria;Gammaproteobacteria;Enterobacterales;Enterobacteriaceae;Escherichia;Escherichia coli	Bacteria	Bacteria	Proteobacteria	Gammaproteobacteria	Enterobacterales	Enterobacteriaceae	Escherichia	Escherichia coli	Complete	2013C-3304	O71:H8		STEC	MLST.Escherichia_coli_1.2836,MLST.Escherichia_coli_2.481																Good	2018-03-26T00:00:00Z			PRJNA218110	SAMN08579606	GCA_003018415.1		CP027593,CP027594,CP027595,CP027596	CDC	Complete	PacBio	112.231x	HGAP v. 3
562.29122	Escherichia coli strain 97-3250		562	131567;2;1224;1236;91347;543;561;562	cellular organisms;Bacteria;Proteobacteria;Gammaproteobacteria;Enterobacterales;Enterobacteriaceae;Escherichia;Escherichia coli	Bacteria	Bacteria	Proteobacteria	Gammaproteobacteria	Enterobacterales	Enterobacteriaceae	Escherichia	Escherichia coli	Complete	97-3250	O26:H11			MLST.Escherichia_coli_1.21,MLST.Escherichia_coli_2.481																Good	2018-03-26T00:00:00Z			PRJNA218110	SAMN08638904	GCA_003018455.1		CP027599,CP027600,CP027601	CDC	Complete	PacBio	113.492x	HGAP v. 3
562.29121	Escherichia coli strain 2015C-4136CT1		562	131567;2;1224;1236;91347;543;561;562	cellular organisms;Bacteria;Proteobacteria;Gammaproteobacteria;Enterobacterales;Enterobacteriaceae;Escherichia;Escherichia coli	Bacteria	Bacteria	Proteobacteria	Gammaproteobacteria	Enterobacterales	Enterobacteriaceae	Escherichia	Escherichia coli	Complete	2015C-4136CT1	O145:H34		STEC	MLST.Escherichia_coli_1.722,MLST.Escherichia_coli_2.788																Good	2018-03-26T00:00:00Z			PRJNA218110	SAMN08579593	GCA_003018475.1		CP027550,CP027551	CDC	Complete	PacBio	78.081x	HGAP v. 3
562.29120	Escherichia coli strain 2015C-4498		562	131567;2;1224;1236;91347;543;561;562	cellular organisms;Bacteria;Proteobacteria;Gammaproteobacteria;Enterobacterales;Enterobacteriaceae;Escherichia;Escherichia coli	Bacteria	Bacteria	Proteobacteria	Gammaproteobacteria	Enterobacterales	Enterobacteriaceae	Escherichia	Escherichia coli	Complete	2015C-4498	O117:H8		STEC	MLST.Escherichia_coli_1.2836																Good	2018-03-26T00:00:00Z			PRJNA218110	SAMN08579594	GCA_003018495.1		CP027552,CP027553	CDC	Complete	PacBio	118.255x	HGAP v. 3
562.28729	Escherichia coli strain 2013C-4225		562	131567;2;1224;1236;91347;543;561;562	cellular organisms;Bacteria;Proteobacteria;Gammaproteobacteria;Enterobacterales;Enterobacteriaceae;Escherichia;Escherichia coli	Bacteria	Bacteria	Proteobacteria	Gammaproteobacteria	Enterobacterales	Enterobacteriaceae	Escherichia	Escherichia coli	Complete	2013C-4225	O103:H11		STEC	MLST.Escherichia_coli_1.723																Good	2018-03-26T00:00:00Z			PRJNA218110	SAMN08579596	GCA_003018555.1		CP027577,CP027578	CDC	Complete	PacBio	76.725x	HGAP v. 3
562.29117	Escherichia coli strain 2013C-4538		562	131567;2;1224;1236;91347;543;561;562	cellular organisms;Bacteria;Proteobacteria;Gammaproteobacteria;Enterobacterales;Enterobacteriaceae;Escherichia;Escherichia coli	Bacteria	Bacteria	Proteobacteria	Gammaproteobacteria	Enterobacterales	Enterobacteriaceae	Escherichia	Escherichia coli	Complete	2013C-4538	O118:H16		STEC	MLST.Escherichia_coli_1.21,MLST.Escherichia_coli_2.481																Good	2018-03-26T00:00:00Z			PRJNA218110	SAMN08579598	GCA_003018575.1		CP027582,CP027583	CDC	Complete	PacBio	94.362x	HGAP v. 3
562.28731	Escherichia coli strain 2012EL-2448		562	131567;2;1224;1236;91347;543;561;562	cellular organisms;Bacteria;Proteobacteria;Gammaproteobacteria;Enterobacterales;Enterobacteriaceae;Escherichia;Escherichia coli	Bacteria	Bacteria	Proteobacteria	Gammaproteobacteria	Enterobacterales	Enterobacteriaceae	Escherichia	Escherichia coli	Complete	2012EL-2448	O91:H14		STEC																	Good	2018-03-26T00:00:00Z			PRJNA218110	SAMN08579603	GCA_003018615.1		CP027586	CDC	Complete	PacBio	169.219x	HGAP v. 3
562.29114	Escherichia coli strain 2013C-3181		562	131567;2;1224;1236;91347;543;561;562	cellular organisms;Bacteria;Proteobacteria;Gammaproteobacteria;Enterobacterales;Enterobacteriaceae;Escherichia;Escherichia coli	Bacteria	Bacteria	Proteobacteria	Gammaproteobacteria	Enterobacterales	Enterobacteriaceae	Escherichia	Escherichia coli	Complete	2013C-3181	E. coli O113:H21			MLST.Escherichia_coli_1.3695																Good	2018-03-26T00:00:00Z			PRJNA218110	SAMN02991250	GCA_003018655.1		CP027312	CDC	Complete	PacBio	110.444x	HGAP v. 3
562.28736	Escherichia coli strain 2015C-3107		562	131567;2;1224;1236;91347;543;561;562	cellular organisms;Bacteria;Proteobacteria;Gammaproteobacteria;Enterobacterales;Enterobacteriaceae;Escherichia;Escherichia coli	Bacteria	Bacteria	Proteobacteria	Gammaproteobacteria	Enterobacterales	Enterobacteriaceae	Escherichia	Escherichia coli	Complete	2015C-3107	O121:H19		STEC	MLST.Escherichia_coli_1.655																Good	2018-03-26T00:00:00Z			PRJNA218110	SAMN08579558	GCA_003018695.1		CP027317,CP027318	CDC	Complete	PacBio	120.949x	HGAP v. 3
562.29112	Escherichia coli strain 2013C-3277		562	131567;2;1224;1236;91347;543;561;562	cellular organisms;Bacteria;Proteobacteria;Gammaproteobacteria;Enterobacterales;Enterobacteriaceae;Escherichia;Escherichia coli	Bacteria	Bacteria	Proteobacteria	Gammaproteobacteria	Enterobacterales	Enterobacteriaceae	Escherichia	Escherichia coli	Complete	2013C-3277	E. coli O26:H11			MLST.Escherichia_coli_1.29,MLST.Escherichia_coli_2.481																Good	2018-03-26T00:00:00Z			PRJNA218110	SAMN02991240	GCA_003018715.1		CP027331,CP027332,CP027333,CP027334	CDC	Complete	PacBio	44.034x	HGAP v. 3
562.29111	Escherichia coli strain 2014C-3716		562	131567;2;1224;1236;91347;543;561;562	cellular organisms;Bacteria;Proteobacteria;Gammaproteobacteria;Enterobacterales;Enterobacteriaceae;Escherichia;Escherichia coli	Bacteria	Bacteria	Proteobacteria	Gammaproteobacteria	Enterobacterales	Enterobacteriaceae	Escherichia	Escherichia coli	Complete	2014C-3716	O26:H11		STEC	MLST.Escherichia_coli_1.29,MLST.Escherichia_coli_2.481																Good	2018-03-26T00:00:00Z			PRJNA218110	SAMN08579562	GCA_003018735.1		CP027335,CP027336,CP027337	CDC	Complete	PacBio	134.69x	HGAP v. 3
562.29110	Escherichia coli strain 2014C-4587		562	131567;2;1224;1236;91347;543;561;562	cellular organisms;Bacteria;Proteobacteria;Gammaproteobacteria;Enterobacterales;Enterobacteriaceae;Escherichia;Escherichia coli	Bacteria	Bacteria	Proteobacteria	Gammaproteobacteria	Enterobacterales	Enterobacteriaceae	Escherichia	Escherichia coli	Complete	2014C-4587	OUND:H19		STEC	MLST.Escherichia_coli_1.205,MLST.Escherichia_coli_2.537																Good	2018-03-26T00:00:00Z			PRJNA218110	SAMN08579566	GCA_003018755.1		CP027342,CP027343	CDC	Complete	PacBio	89.272x	HGAP v. 3
562.29107	Escherichia coli strain 2013C-4991		562	131567;2;1224;1236;91347;543;561;562	cellular organisms;Bacteria;Proteobacteria;Gammaproteobacteria;Enterobacterales;Enterobacteriaceae;Escherichia;Escherichia coli	Bacteria	Bacteria	Proteobacteria	Gammaproteobacteria	Enterobacterales	Enterobacteriaceae	Escherichia	Escherichia coli	Complete	2013C-4991	O80:H2		STEC	MLST.Escherichia_coli_1.301,MLST.Escherichia_coli_2.917																Good	2018-03-26T00:00:00Z			PRJNA218110	SAMN08579568	GCA_003018815.1		CP027355,CP027356,CP027357,CP027358	CDC	Complete	PacBio	96.531x	HGAP v. 3
562.29105	Escherichia coli strain 05-3629		562	131567;2;1224;1236;91347;543;561;562	cellular organisms;Bacteria;Proteobacteria;Gammaproteobacteria;Enterobacterales;Enterobacteriaceae;Escherichia;Escherichia coli	Bacteria	Bacteria	Proteobacteria	Gammaproteobacteria	Enterobacterales	Enterobacteriaceae	Escherichia	Escherichia coli	Complete	05-3629	O8:H16		STEC	MLST.Escherichia_coli_1.2602																Good	2018-03-26T00:00:00Z			PRJNA218110	SAMN08579574	GCA_003018855.1		CP027373,CP027374,CP027375	CDC	Complete	PacBio	169.936x	HGAP v. 3
562.28745	Escherichia coli strain 2014C-3057		562	131567;2;1224;1236;91347;543;561;562	cellular organisms;Bacteria;Proteobacteria;Gammaproteobacteria;Enterobacterales;Enterobacteriaceae;Escherichia;Escherichia coli	Bacteria	Bacteria	Proteobacteria	Gammaproteobacteria	Enterobacterales	Enterobacteriaceae	Escherichia	Escherichia coli	Complete	2014C-3057	O26:H11		STEC	MLST.Escherichia_coli_1.21,MLST.Escherichia_coli_2.481																Good	2018-03-26T00:00:00Z			PRJNA218110	SAMN08579576	GCA_003018895.1		CP027387,CP027386	CDC	Complete	PacBio	81.261x	HGAP v. 3
562.29099	Escherichia coli strain 2014C-3075		562	131567;2;1224;1236;91347;543;561;562	cellular organisms;Bacteria;Proteobacteria;Gammaproteobacteria;Enterobacterales;Enterobacteriaceae;Escherichia;Escherichia coli	Bacteria	Bacteria	Proteobacteria	Gammaproteobacteria	Enterobacterales	Enterobacteriaceae	Escherichia	Escherichia coli	Complete	2014C-3075	O36:H42		STEC	MLST.Escherichia_coli_1.967																Good	2018-03-26T00:00:00Z			PRJNA218110	SAMN08579581	GCA_003019035.1		CP027447,CP027448	CDC	Complete	PacBio	157.52x	HGAP v. 3
562.29098	Escherichia coli strain 2014C-4423		562	131567;2;1224;1236;91347;543;561;562	cellular organisms;Bacteria;Proteobacteria;Gammaproteobacteria;Enterobacterales;Enterobacteriaceae;Escherichia;Escherichia coli	Bacteria	Bacteria	Proteobacteria	Gammaproteobacteria	Enterobacterales	Enterobacteriaceae	Escherichia	Escherichia coli	Complete	2014C-4423	O121:H19		STEC	MLST.Escherichia_coli_1.655																Good	2018-03-26T00:00:00Z			PRJNA218110	SAMN08579584	GCA_003019055.1		CP027454,CP027455,CP027456	CDC	Complete	PacBio	69.53x	HGAP v. 3
562.29093	Escherichia coli strain 2013C-3264		562	131567;2;1224;1236;91347;543;561;562	cellular organisms;Bacteria;Proteobacteria;Gammaproteobacteria;Enterobacterales;Enterobacteriaceae;Escherichia;Escherichia coli	Bacteria	Bacteria	Proteobacteria	Gammaproteobacteria	Enterobacterales	Enterobacteriaceae	Escherichia	Escherichia coli	Complete	2013C-3264	E. coli O103:H25			MLST.Escherichia_coli_1.343,MLST.Escherichia_coli_2.591																Good	2018-03-26T00:00:00Z			PRJNA218110	SAMN02991245	GCA_003019155.1		CP027544,CP027545	CDC	Complete	PacBio	79.656x	HGAP v. 3
562.29092	Escherichia coli strain 2013C-4187		562	131567;2;1224;1236;91347;543;561;562	cellular organisms;Bacteria;Proteobacteria;Gammaproteobacteria;Enterobacterales;Enterobacteriaceae;Escherichia;Escherichia coli	Bacteria	Bacteria	Proteobacteria	Gammaproteobacteria	Enterobacterales	Enterobacteriaceae	Escherichia	Escherichia coli	Complete	2013C-4187	O71:H11		STEC	MLST.Escherichia_coli_1.21,MLST.Escherichia_coli_2.481																Good	2018-03-26T00:00:00Z			PRJNA218110	SAMN08579590	GCA_003019175.1		CP027546,CP027547	CDC	Complete	PacBio	69.884x	HGAP v. 3
562.29090	Escherichia coli strain 2013C-3342		562	131567;2;1224;1236;91347;543;561;562	cellular organisms;Bacteria;Proteobacteria;Gammaproteobacteria;Enterobacterales;Enterobacteriaceae;Escherichia;Escherichia coli	Bacteria	Bacteria	Proteobacteria	Gammaproteobacteria	Enterobacterales	Enterobacteriaceae	Escherichia	Escherichia coli	Complete	2013C-3342	O117:H8		STEC	MLST.Escherichia_coli_1.2836,MLST.Escherichia_coli_2.481																Good	2018-03-26T00:00:00Z			PRJNA218110	SAMN08579610	GCA_003019215.1		CP027766,CP027767	CDC	Complete	PacBio	119.094x	HGAP v. 3
562.29088	Escherichia coli strain MS7163		562	131567;2;1224;1236;91347;543;561;562	cellular organisms;Bacteria;Proteobacteria;Gammaproteobacteria;Enterobacterales;Enterobacteriaceae;Escherichia;Escherichia coli	Bacteria	Bacteria	Proteobacteria	Gammaproteobacteria	Enterobacterales	Enterobacteriaceae	Escherichia	Escherichia coli	Complete	MS7163	O45:K1:H7			MLST.Escherichia_coli_1.95,MLST.Escherichia_coli_2.1																Good	2018-03-27T00:00:00Z			PRJNA427051	SAMN08469740	GCA_003020885.1		CP026853,CP026854,CP026855	University of Queensland	Complete	PacBio	100.0x	HGAP v. 2.0
585055.56	Escherichia coli 55989		585055	131567;2;1224;1236;91347;543;561;562;585055	cellular organisms;Bacteria;Proteobacteria;Gammaproteobacteria;Enterobacterales;Enterobacteriaceae;Escherichia;Escherichia coli;Escherichia coli 55989	Bacteria	Bacteria	Proteobacteria	Gammaproteobacteria	Enterobacterales	Enterobacteriaceae	Escherichia	Escherichia coli	Complete	55989				MLST.Escherichia_coli_1.131																Good	2018-04-02T00:00:00Z			PRJNA389368	SAMN07196158	GCA_003028695.1		CP028304	Rehman Medical Institute	Complete	Illumina MiSeq	30X	SPAdes v. 3.10.1
155864.210	Escherichia coli O157:H7 str. EDL933		155864	131567;2;1224;1236;91347;543;561;562;83334;155864	cellular organisms;Bacteria;Proteobacteria;Gammaproteobacteria;Enterobacterales;Enterobacteriaceae;Escherichia;Escherichia coli;Escherichia coli O157;Escherichia coli O157	Bacteria	Bacteria	Proteobacteria	Gammaproteobacteria	Enterobacterales	Enterobacteriaceae	Escherichia	Escherichia coli	Complete	EDL933				MLST.Escherichia_coli_1.453,MLST.Escherichia_coli_2.86																Good	2018-04-02T00:00:00Z			PRJNA389368	SAMN07196157	GCA_003028715.1		CP028305	Rehman Medical Institute	Complete	Illumina MiSeq	30X	SPAdes v. 3.10.1
83333.442	Escherichia coli K-12 strain MG655		83333	131567;2;1224;1236;91347;543;561;562;83333	cellular organisms;Bacteria;Proteobacteria;Gammaproteobacteria;Enterobacterales;Enterobacteriaceae;Escherichia;Escherichia coli;Escherichia coli K-12	Bacteria	Bacteria	Proteobacteria	Gammaproteobacteria	Enterobacterales	Enterobacteriaceae	Escherichia	Escherichia coli	Complete	MG655				MLST.Escherichia_coli_1.453,MLST.Escherichia_coli_2.86																Good	2018-04-02T00:00:00Z			PRJNA389368	SAMN07196156	GCA_003028735.1		CP028306	Rehman Medical Institute	Complete	Illumina MiSeq	30X	SPAdes v. 3.10.1
83334.250	Escherichia coli O157:H7 strain Sakai		83334	131567;2;1224;1236;91347;543;561;562;83334	cellular organisms;Bacteria;Proteobacteria;Gammaproteobacteria;Enterobacterales;Enterobacteriaceae;Escherichia;Escherichia coli;Escherichia coli O157	Bacteria	Bacteria	Proteobacteria	Gammaproteobacteria	Enterobacterales	Enterobacteriaceae	Escherichia	Escherichia coli	Complete	Sakai				MLST.Escherichia_coli_1.453,MLST.Escherichia_coli_2.86																Good	2018-04-02T00:00:00Z			PRJNA389368	SAMN07196155	GCA_003028755.1		CP028307	Rehman Medical Institute	Complete	Illumina MiSeq	30X	SPAdes v. 3.10.1
562.29038	Escherichia coli strain E24377A		562	131567;2;1224;1236;91347;543;561;562	cellular organisms;Bacteria;Proteobacteria;Gammaproteobacteria;Enterobacterales;Enterobacteriaceae;Escherichia;Escherichia coli	Bacteria	Bacteria	Proteobacteria	Gammaproteobacteria	Enterobacterales	Enterobacteriaceae	Escherichia	Escherichia coli	Complete	E24377A				MLST.Escherichia_coli_1.453,MLST.Escherichia_coli_2.86																Good	2018-04-02T00:00:00Z			PRJNA389368	SAMN07196154	GCA_003028775.1		CP028308	Rehman Medical Institute	Complete	Illumina MiSeq	30X	SPAdes v. 3.10.1
562.29037	Escherichia coli strain CFT073		562	131567;2;1224;1236;91347;543;561;562	cellular organisms;Bacteria;Proteobacteria;Gammaproteobacteria;Enterobacterales;Enterobacteriaceae;Escherichia;Escherichia coli	Bacteria	Bacteria	Proteobacteria	Gammaproteobacteria	Enterobacterales	Enterobacteriaceae	Escherichia	Escherichia coli	Complete	CFT073				MLST.Escherichia_coli_1.453,MLST.Escherichia_coli_2.86																Good	2018-04-02T00:00:00Z			PRJNA389368	SAMN07196153	GCA_003028795.1		CP028309	Rehman Medical Institute	Complete	Illumina MiSeq	30X	SPAdes v. 3.10.1
562.29036	Escherichia coli strain APEC 01		562	131567;2;1224;1236;91347;543;561;562	cellular organisms;Bacteria;Proteobacteria;Gammaproteobacteria;Enterobacterales;Enterobacteriaceae;Escherichia;Escherichia coli	Bacteria	Bacteria	Proteobacteria	Gammaproteobacteria	Enterobacterales	Enterobacteriaceae	Escherichia	Escherichia coli	Complete	APEC 01				MLST.Escherichia_coli_1.167,MLST.Escherichia_coli_2.2																Good	2018-04-02T00:00:00Z			PRJNA389368	SAMN07196152	GCA_003028815.1		CP028310	Rehman Medical Institute	Complete	Illumina MiSeq	30X	SPAdes v. 3.10.1
562.29018	Escherichia coli strain WCHEC005784		562	131567;2;1224;1236;91347;543;561;562	cellular organisms;Bacteria;Proteobacteria;Gammaproteobacteria;Enterobacterales;Enterobacteriaceae;Escherichia;Escherichia coli	Bacteria	Bacteria	Proteobacteria	Gammaproteobacteria	Enterobacterales	Enterobacteriaceae	Escherichia	Escherichia coli	Complete	WCHEC005784				MLST.Escherichia_coli_1.617,MLST.Escherichia_coli_2.2																Good	2018-04-16T00:00:00Z			PRJNA418674	SAMN06209728	GCA_003051985.1		CP028578,CP028575,CP028576,CP028577	West China Hospital, Sichuan University	Complete	Illumina HiSeq; MinION	200.0x	Unicycler v. 0.4.4
1038927.41	Escherichia coli O104:H4 strain LB226692		1038927	131567;2;1224;1236;91347;543;561;562;1038927	cellular organisms;Bacteria;Proteobacteria;Gammaproteobacteria;Enterobacterales;Enterobacteriaceae;Escherichia;Escherichia coli;Escherichia coli O104	Bacteria	Bacteria	Proteobacteria	Gammaproteobacteria	Enterobacterales	Enterobacteriaceae	Escherichia	Escherichia coli	Complete	LB226692	O104:H4			MLST.Escherichia_coli_1.678,MLST.Escherichia_coli_2.290																Good	2018-04-25T00:00:00Z	29606600		PRJNA419526	SAMN08056753	GCA_003072445.1		CP024992,CP024993,CP024994	University of Hohenheim	Complete	PacBio	200.0x	HGAP3 algorithm v. 2.3
562.50221	Escherichia coli strain ZJ3920		562	131567;2;1224;1236;91347;543;561;562	cellular organisms;Bacteria;Proteobacteria;Gammaproteobacteria;Enterobacterales;Enterobacteriaceae;Escherichia;Escherichia coli	Bacteria	Bacteria	Proteobacteria	Gammaproteobacteria	Enterobacterales	Enterobacteriaceae	Escherichia	Escherichia coli	Complete	ZJ3920				MLST.Escherichia_coli_1.95																Good	2018-05-01T00:00:00Z			PRJNA380845	SAMN06649969	GCA_003076395.1		CP020545,CP020546,CP020547,CP020548	China Agricultural University	Complete	PacBio	70.0x	HGAP v. 3.0
562.28991	Escherichia coli strain H9Ecoli		562	131567;2;1224;1236;91347;543;561;562	cellular organisms;Bacteria;Proteobacteria;Gammaproteobacteria;Enterobacterales;Enterobacteriaceae;Escherichia;Escherichia coli	Bacteria	Bacteria	Proteobacteria	Gammaproteobacteria	Enterobacterales	Enterobacteriaceae	Escherichia	Escherichia coli	Complete	H9Ecoli				MLST.Escherichia_coli_1.6390,MLST.Escherichia_coli_2.401																Good	2018-05-10T00:00:00Z			PRJNA449899	SAMN08932127	GCA_003111785.1		CP029180,CP029181,CP029182,CP029183,CP029184	Zhejiang University	Complete	PacBio	100.0x	HGAP v. 2.1
562.28990	Escherichia coli strain H8Ecoli		562	131567;2;1224;1236;91347;543;561;562	cellular organisms;Bacteria;Proteobacteria;Gammaproteobacteria;Enterobacterales;Enterobacteriaceae;Escherichia;Escherichia coli	Bacteria	Bacteria	Proteobacteria	Gammaproteobacteria	Enterobacterales	Enterobacteriaceae	Escherichia	Escherichia coli	Complete	H8Ecoli				MLST.Escherichia_coli_1.101,MLST.Escherichia_coli_2.88																Good	2018-05-10T00:00:00Z			PRJNA449899	SAMN08932126	GCA_003112045.1		CP029212,CP029213,CP029214,CP029215	Zhejiang University	Complete	PacBio	100.0x	HGAP v. 2.1
562.30340	Escherichia coli strain DA33133		562	131567;2;1224;1236;91347;543;561;562	cellular organisms;Bacteria;Proteobacteria;Gammaproteobacteria;Enterobacterales;Enterobacteriaceae;Escherichia;Escherichia coli	Bacteria	Bacteria	Proteobacteria	Gammaproteobacteria	Enterobacterales	Enterobacteriaceae	Escherichia	Escherichia coli	Complete	DA33133	ST2			MLST.Escherichia_coli_1.10,MLST.Escherichia_coli_2.2																Good	2018-05-31T00:00:00Z			PRJNA472712	SAMN09245645	GCA_003180975.1		CP029574,CP029575	Uppsala University	Complete	PacBio; Illumina HiSeq 2000	30.0x	CLC Genomics workbench v. 11.0.1
562.30348	Escherichia coli strain H17		562	131567;2;1224;1236;91347;543;561;562	cellular organisms;Bacteria;Proteobacteria;Gammaproteobacteria;Enterobacterales;Enterobacteriaceae;Escherichia;Escherichia coli	Bacteria	Bacteria	Proteobacteria	Gammaproteobacteria	Enterobacterales	Enterobacteriaceae	Escherichia	Escherichia coli	Complete	H17				MLST.Escherichia_coli_1.354,MLST.Escherichia_coli_2.39																Good	2018-06-06T00:00:00Z			PRJNA384272	SAMN06833089	GCA_003194125.1		CP021193,CP021194,CP021195,CP021196,CP021197,CP021198	SRRSH hospital, Zhejiang university	Complete	PacBio	66.69x	SMRT Analysis v. 2.3.0
562.30349	Escherichia coli strain CCUG 70745		562	131567;2;1224;1236;91347;543;561;562	cellular organisms;Bacteria;Proteobacteria;Gammaproteobacteria;Enterobacterales;Enterobacteriaceae;Escherichia;Escherichia coli	Bacteria	Bacteria	Proteobacteria	Gammaproteobacteria	Enterobacterales	Enterobacteriaceae	Escherichia	Escherichia coli	Complete	CCUG 70745				MLST.Escherichia_coli_1.648,MLST.Escherichia_coli_2.599																Good	2018-06-06T00:00:00Z			PRJNA401330	SAMN07602583	GCA_003194265.1		CP023258,CP023259,CP023260,CP023261,CP023262,CP023263,CP023264	Chalmers University of Technology	Complete	Illumina MiSeq; PacBio	77.0x	SPAdes v. v3.7.0
562.30361	Escherichia coli strain SD134209		562	131567;2;1224;1236;91347;543;561;562	cellular organisms;Bacteria;Proteobacteria;Gammaproteobacteria;Enterobacterales;Enterobacteriaceae;Escherichia;Escherichia coli	Bacteria	Bacteria	Proteobacteria	Gammaproteobacteria	Enterobacterales	Enterobacteriaceae	Escherichia	Escherichia coli	Complete	SD134209				MLST.Escherichia_coli_1.16,MLST.Escherichia_coli_2.480																Good	2018-06-09T00:00:00Z			PRJNA473579	SAMN09278797	GCA_003203755.1		CP029692,CP029690,CP029691	United States Department of Agriculture, Agricultural Research Service	Complete	PacBio; Illumina MiSeq	200.0x	HGAP v. 2.3; Geneious Reference Assembly
562.30363	Escherichia coli strain 2016C-3878		562	131567;2;1224;1236;91347;543;561;562	cellular organisms;Bacteria;Proteobacteria;Gammaproteobacteria;Enterobacterales;Enterobacteriaceae;Escherichia;Escherichia coli	Bacteria	Bacteria	Proteobacteria	Gammaproteobacteria	Enterobacterales	Enterobacteriaceae	Escherichia	Escherichia coli	Complete	2016C-3878				MLST.Escherichia_coli_1.457,MLST.Escherichia_coli_2.594																Good	2018-06-10T00:00:00Z			PRJNA335991	SAMN05468123	GCA_003204955.1		CP029747,CP029748	Centers for Disease Control and Prevention	Complete	PacBio	45.0x	HGAP v. 3
562.30373	Escherichia coli strain HS30-1		562	131567;2;1224;1236;91347;543;561;562	cellular organisms;Bacteria;Proteobacteria;Gammaproteobacteria;Enterobacterales;Enterobacteriaceae;Escherichia;Escherichia coli	Bacteria	Bacteria	Proteobacteria	Gammaproteobacteria	Enterobacterales	Enterobacteriaceae	Escherichia	Escherichia coli	Complete	HS30-1				MLST.Escherichia_coli_1.3288																Good	2018-06-15T00:00:00Z			PRJNA472106	SAMN09227133	GCA_003231115.1		CP029492,CP029493	The Hong Kong Polytechnic University	Complete	Illumina; PacBio	50.0x	SPAdes v. 3.5
562.33453	Escherichia coli strain MCJCHV-1		562	131567;2;1224;1236;91347;543;561;562	cellular organisms;Bacteria;Proteobacteria;Gammaproteobacteria;Enterobacterales;Enterobacteriaceae;Escherichia;Escherichia coli	Bacteria	Bacteria	Proteobacteria	Gammaproteobacteria	Enterobacterales	Enterobacteriaceae	Escherichia	Escherichia coli	Complete	MCJCHV-1	O75:H5:K1		Escherichia coli- NMEC	MLST.Escherichia_coli_1.1193,MLST.Escherichia_coli_2.53																Good	2018-07-27T00:00:00Z			PRJNA476955	SAMN09462202	GCA_003344465.1		CP030111,CP030112,CP030113,CP030114,CP030115,CP030116	University of Georgia	Complete	PacBio	320.0x	Canu v. 1.5
562.33455	Escherichia coli strain Es_ST80_L1_NDM_10_2017		562	131567;2;1224;1236;91347;543;561;562	cellular organisms;Bacteria;Proteobacteria;Gammaproteobacteria;Enterobacterales;Enterobacteriaceae;Escherichia;Escherichia coli	Bacteria	Bacteria	Proteobacteria	Gammaproteobacteria	Enterobacterales	Enterobacteriaceae	Escherichia	Escherichia coli	Complete	Es_ST80_L1_NDM_10_2017	O2:H7			MLST.Escherichia_coli_1.80												genotype:ST80				Good	2018-07-31T00:00:00Z			PRJNA482002	SAMN09710898	GCA_003346835.1		CP031215,CP031216	Public Health England	Complete	Oxford Nanopore MiniION; Illumina HiSeq	500.0x	miniasm v. 0.2-r168-dirty; racon
562.33462	Escherichia coli strain Es_ST410_NW1_NDM_09_2017		562	131567;2;1224;1236;91347;543;561;562	cellular organisms;Bacteria;Proteobacteria;Gammaproteobacteria;Enterobacterales;Enterobacteriaceae;Escherichia;Escherichia coli	Bacteria	Bacteria	Proteobacteria	Gammaproteobacteria	Enterobacterales	Enterobacteriaceae	Escherichia	Escherichia coli	Complete	Es_ST410_NW1_NDM_09_2017	O8:H21			MLST.Escherichia_coli_1.410,MLST.Escherichia_coli_2.471												genotype:ST410;genotype:ST410;genotype:ST410;genotype:ST410;genotype:ST410				Good	2018-08-01T00:00:00Z			PRJNA482002	SAMN09693981	GCA_003351385.1		CP031231,CP031232,CP031233,CP031234,CP031235	Public Health England	Complete	Oxford Nanopore MiniION; Illumina HiSeq	500.0x	miniasm v. 0.2-r168-dirty; racon
562.33716	Escherichia coli strain ST410		562	131567;2;1224;1236;91347;543;561;562	cellular organisms;Bacteria;Proteobacteria;Gammaproteobacteria;Enterobacterales;Enterobacteriaceae;Escherichia;Escherichia coli	Bacteria	Bacteria	Proteobacteria	Gammaproteobacteria	Enterobacterales	Enterobacteriaceae	Escherichia	Escherichia coli	Complete	ST410				MLST.Escherichia_coli_1.410,MLST.Escherichia_coli_2.471																Good	2018-08-08T00:00:00Z			PRJNA473419	SAMN09273490	GCA_003367575.1		CP029630,CP029631	Tokyo Medical and Dental University	Complete	PacBio	142.7x	HGAP v. 3
562.33780	Escherichia coli strain S10		562	131567;2;1224;1236;91347;543;561;562	cellular organisms;Bacteria;Proteobacteria;Gammaproteobacteria;Enterobacterales;Enterobacteriaceae;Escherichia;Escherichia coli	Bacteria	Bacteria	Proteobacteria	Gammaproteobacteria	Enterobacterales	Enterobacteriaceae	Escherichia	Escherichia coli	Complete	S10				MLST.Escherichia_coli_1.6140																Good	2018-08-21T00:00:00Z			PRJNA302185	SAMN04448503	GCA_003410275.1		CP031609,CP031610	Centers for Disease Control and Prevention. Division of Healthcare Quality Promotion	Complete	PacBio RSII	207.0x	HGAP v. V3
1200752.3	Escherichia coli NCCP15648		1200752	131567;2;1224;1236;91347;543;561;562;1200752	cellular organisms;Bacteria;Proteobacteria;Gammaproteobacteria;Enterobacterales;Enterobacteriaceae;Escherichia;Escherichia coli;Escherichia coli NCCP15648	Bacteria	Bacteria	Proteobacteria	Gammaproteobacteria	Enterobacterales	Enterobacteriaceae	Escherichia	Escherichia coli	Complete	NCCP15648				MLST.Escherichia_coli_1.678,MLST.Escherichia_coli_2.290																Good	2017-08-02T00:00:00Z			PRJNA168631	SAMN02928551	GCA_003433275.1		CP009050,CP009051,CP009052,CP009053	Yonsei University	Complete	HiSeq2000	1,205x	CLC Genomics workbench v. 5.1
562.34017	Escherichia coli strain FORC_069		562	131567;2;1224;1236;91347;543;561;562	cellular organisms;Bacteria;Proteobacteria;Gammaproteobacteria;Enterobacterales;Enterobacteriaceae;Escherichia;Escherichia coli	Bacteria	Bacteria	Proteobacteria	Gammaproteobacteria	Enterobacterales	Enterobacteriaceae	Escherichia	Escherichia coli	Complete	FORC_069				MLST.Escherichia_coli_1.678,MLST.Escherichia_coli_2.290																Good	2018-09-07T00:00:00Z			PRJNA396801	SAMN07436715	GCA_003491165.1		CP023061,CP023062	Seoul National University	Complete	PacBio	198.52x	SMRT Analysis v. 2.3.0
316435.29	Escherichia coli Nissle 1917		316435	131567;2;1224;1236;91347;543;561;562;316435	cellular organisms;Bacteria;Proteobacteria;Gammaproteobacteria;Enterobacterales;Enterobacteriaceae;Escherichia;Escherichia coli;Escherichia coli Nissle 1917	Bacteria	Bacteria	Proteobacteria	Gammaproteobacteria	Enterobacterales	Enterobacteriaceae	Escherichia	Escherichia coli	Complete	Nissle 1917				MLST.Escherichia_coli_1.73,MLST.Escherichia_coli_2.4																Good	2018-09-12T00:00:00Z			PRJNA397210	SAMN07451663	GCA_003546975.1		CP022686,CP023342,CP022687	University of California	Complete	PacBio	299.1x	HGAP v. V2
562.36160	Escherichia coli strain 118UI		562	131567;2;1224;1236;91347;543;561;562	cellular organisms;Bacteria;Proteobacteria;Gammaproteobacteria;Enterobacterales;Enterobacteriaceae;Escherichia;Escherichia coli	Bacteria	Bacteria	Proteobacteria	Gammaproteobacteria	Enterobacterales	Enterobacteriaceae	Escherichia	Escherichia coli	Complete	118UI				MLST.Escherichia_coli_1.69,MLST.Escherichia_coli_2.3																Good	2018-10-09T00:00:00Z			PRJNA492884	SAMN10112494	GCA_003627855.1		CP032515,CP032517,CP032516	Center for Genomic Sciences, National Autonomous University of Mexico (UNAM)	Complete	Illumina MiSeq and PacBio Sequel	221.79x	Unicycler v. 0.4.1
562.36203	Escherichia coli strain CHL5009T		562	131567;2;1224;1236;91347;543;561;562	cellular organisms;Bacteria;Proteobacteria;Gammaproteobacteria;Enterobacterales;Enterobacteriaceae;Escherichia;Escherichia coli	Bacteria	Bacteria	Proteobacteria	Gammaproteobacteria	Enterobacterales	Enterobacteriaceae	Escherichia	Escherichia coli	Complete	CHL5009T				MLST.Escherichia_coli_1.101,MLST.Escherichia_coli_2.88																Good	2018-10-18T00:00:00Z			PRJNA495393	SAMN10225034	GCA_003666405.1		CP032936,CP032937,CP032943,CP032942,CP032941,CP032940,CP032939,CP032938	Canterbury Health Laboratories	Complete	Oxford Nanopore; Illumina MiSeq	19.0x	Unicycler v. 0.4.4; Canu v. 1.7.1
562.37091	Escherichia coli strain FDAARGOS_536 strain Not applicable		562	131567;2;1224;1236;91347;543;561;562	cellular organisms;Bacteria;Proteobacteria;Gammaproteobacteria;Enterobacterales;Enterobacteriaceae;Escherichia;Escherichia coli	Bacteria	Bacteria	Proteobacteria	Gammaproteobacteria	Enterobacterales	Enterobacteriaceae	Escherichia	Escherichia coli	Complete	Not applicable				MLST.Escherichia_coli_1.636,MLST.Escherichia_coli_2.700													FDA:FDAARGOS_536			Good	2018-11-21T00:00:00Z			PRJNA231221	SAMN10163231	GCA_003812625.1		CP033762,CP033761,CP033763,CP033764,CP033765,CP033766	US Food and Drug Administration	Complete	Pacbio; Illumina	28.51x	CA v. 8.2, SPAdes v. 3.6.0
562.38629	Escherichia coli strain 4/2-1		562	131567;2;1224;1236;91347;543;561;562	cellular organisms;Bacteria;Proteobacteria;Gammaproteobacteria;Enterobacterales;Enterobacteriaceae;Escherichia;Escherichia coli	Bacteria	Bacteria	Proteobacteria	Gammaproteobacteria	Enterobacterales	Enterobacteriaceae	Escherichia	Escherichia coli	Complete	4/2-1				MLST.Escherichia_coli_1.167,MLST.Escherichia_coli_2.664																Good	2018-12-03T00:00:00Z			PRJNA413669	SAMN07760933	GCA_003856575.1		CP023834,CP023835,CP023836,CP023837,CP023838	Uppsala University	Complete	Pacific bio + Miseq	13x	CLC Genomics workbench v. 10
562.38630	Escherichia coli strain 4/0		562	131567;2;1224;1236;91347;543;561;562	cellular organisms;Bacteria;Proteobacteria;Gammaproteobacteria;Enterobacterales;Enterobacteriaceae;Escherichia;Escherichia coli	Bacteria	Bacteria	Proteobacteria	Gammaproteobacteria	Enterobacterales	Enterobacteriaceae	Escherichia	Escherichia coli	Complete	4/0				MLST.Escherichia_coli_1.131																Good	2018-12-03T00:00:00Z			PRJNA413669	SAMN07760930	GCA_003856615.1		CP023849,CP023850,CP023851,CP023852	Uppsala University	Complete	Pacific bio + Miseq	17x	CLC Genomics workbench v. 10
562.38632	Escherichia coli strain 2/0		562	131567;2;1224;1236;91347;543;561;562	cellular organisms;Bacteria;Proteobacteria;Gammaproteobacteria;Enterobacterales;Enterobacteriaceae;Escherichia;Escherichia coli	Bacteria	Bacteria	Proteobacteria	Gammaproteobacteria	Enterobacterales	Enterobacteriaceae	Escherichia	Escherichia coli	Complete	2/0				MLST.Escherichia_coli_1.131																Good	2018-12-03T00:00:00Z			PRJNA413669	SAMN07760925	GCA_003856635.1		CP023853,CP023854,CP023855,CP023856,CP023857,CP023858	Uppsala University	Complete	Pacific bio + Miseq	17x	CLC Genomics workbench v. 10
562.38631	Escherichia coli strain 4/4		562	131567;2;1224;1236;91347;543;561;562	cellular organisms;Bacteria;Proteobacteria;Gammaproteobacteria;Enterobacterales;Enterobacteriaceae;Escherichia;Escherichia coli	Bacteria	Bacteria	Proteobacteria	Gammaproteobacteria	Enterobacterales	Enterobacteriaceae	Escherichia	Escherichia coli	Complete	4/4				MLST.Escherichia_coli_1.131																Good	2018-12-03T00:00:00Z			PRJNA413669	SAMN07760938	GCA_003856655.1		CP023826,CP023827,CP023828,CP023829,CP023830,CP023831,CP023832,CP023833	Uppsala University	Complete	Pacific bio + Miseq	24x	CLC Genomics workbench v. 10
562.38633	Escherichia coli strain 7/2		562	131567;2;1224;1236;91347;543;561;562	cellular organisms;Bacteria;Proteobacteria;Gammaproteobacteria;Enterobacterales;Enterobacteriaceae;Escherichia;Escherichia coli	Bacteria	Bacteria	Proteobacteria	Gammaproteobacteria	Enterobacterales	Enterobacteriaceae	Escherichia	Escherichia coli	Complete	7/2				MLST.Escherichia_coli_1.405,MLST.Escherichia_coli_2.477																Good	2018-12-03T00:00:00Z			PRJNA413669	SAMN07760941	GCA_003856675.1		CP023820,CP023821,CP023822,CP023823,CP023824,CP023825	Uppsala University	Complete	Pacific bio + Miseq	20x	CLC Genomics workbench v. 10
562.38634	Escherichia coli strain 4/1-1		562	131567;2;1224;1236;91347;543;561;562	cellular organisms;Bacteria;Proteobacteria;Gammaproteobacteria;Enterobacterales;Enterobacteriaceae;Escherichia;Escherichia coli	Bacteria	Bacteria	Proteobacteria	Gammaproteobacteria	Enterobacterales	Enterobacteriaceae	Escherichia	Escherichia coli	Complete	4/1-1				MLST.Escherichia_coli_1.131																Good	2018-12-03T00:00:00Z			PRJNA413669	SAMN07760931	GCA_003856695.1		CP023844,CP023845,CP023846,CP023847,CP023848	Uppsala University	Complete	Pacific bio + Miseq	10x	CLC Genomics workbench v. 10
562.38635	Escherichia coli strain SA186		562	131567;2;1224;1236;91347;543;561;562	cellular organisms;Bacteria;Proteobacteria;Gammaproteobacteria;Enterobacterales;Enterobacteriaceae;Escherichia;Escherichia coli	Bacteria	Bacteria	Proteobacteria	Gammaproteobacteria	Enterobacterales	Enterobacteriaceae	Escherichia	Escherichia coli	Complete	SA186	O25b		UPEC	MLST.Escherichia_coli_1.131,MLST.Escherichia_coli_2.527												genotype:ST131				Good	2018-12-03T00:00:00Z			PRJNA395653	SAMN07411973	GCA_003856995.1		CP022730,CP022731,CP022732,CP022733,CP022734,CP022735	King Abdullah International Medical Research Center (KAIMRC)	Complete	PacBio	185.73x	HGAP3 SMART v. 2.3.0; Canu v. 1.0
562.39125	Escherichia coli strain 504838		562	131567;2;1224;1236;91347;543;561;562	cellular organisms;Bacteria;Proteobacteria;Gammaproteobacteria;Enterobacterales;Enterobacteriaceae;Escherichia;Escherichia coli	Bacteria	Bacteria	Proteobacteria	Gammaproteobacteria	Enterobacterales	Enterobacteriaceae	Escherichia	Escherichia coli	Complete	504838				MLST.Escherichia_coli_1.173																Good	2018-12-19T00:00:00Z			PRJNA421191	SAMN08161196	GCA_003956165.1		CP025856,CP025857,CP025858	University of Maryland, School of Medicine	Complete	PacBio	24.71x	Canu v. v.1.2
562.39126	Escherichia coli strain 504237		562	131567;2;1224;1236;91347;543;561;562	cellular organisms;Bacteria;Proteobacteria;Gammaproteobacteria;Enterobacterales;Enterobacteriaceae;Escherichia;Escherichia coli	Bacteria	Bacteria	Proteobacteria	Gammaproteobacteria	Enterobacterales	Enterobacteriaceae	Escherichia	Escherichia coli	Complete	504237				MLST.Escherichia_coli_1.443,MLST.Escherichia_coli_2.5																Good	2018-12-19T00:00:00Z			PRJNA421191	SAMN08161313	GCA_003956185.1		CP025862,CP025863,CP025864	University of Maryland, School of Medicine	Complete	PacBio	16.96x	HGAP v. v.3
562.39127	Escherichia coli strain 204446		562	131567;2;1224;1236;91347;543;561;562	cellular organisms;Bacteria;Proteobacteria;Gammaproteobacteria;Enterobacterales;Enterobacteriaceae;Escherichia;Escherichia coli	Bacteria	Bacteria	Proteobacteria	Gammaproteobacteria	Enterobacterales	Enterobacteriaceae	Escherichia	Escherichia coli	Complete	204446				MLST.Escherichia_coli_1.443,MLST.Escherichia_coli_2.5																Good	2018-12-19T00:00:00Z			PRJNA421191	SAMN08161280	GCA_003956205.1		CP025910,CP025911,CP025912	University of Maryland, School of Medicine	Complete	PacBio	25.43x	Celera Assembler v. v.8.2
562.39128	Escherichia coli strain 203740		562	131567;2;1224;1236;91347;543;561;562	cellular organisms;Bacteria;Proteobacteria;Gammaproteobacteria;Enterobacterales;Enterobacteriaceae;Escherichia;Escherichia coli	Bacteria	Bacteria	Proteobacteria	Gammaproteobacteria	Enterobacterales	Enterobacteriaceae	Escherichia	Escherichia coli	Complete	203740				MLST.Escherichia_coli_1.1312,MLST.Escherichia_coli_2.155																Good	2018-12-19T00:00:00Z			PRJNA421191	SAMN08161275	GCA_003956225.1		CP025913,CP025915,CP025914	University of Maryland, School of Medicine	Complete	PacBio	18.79x	HGAP v. v.3
562.39129	Escherichia coli strain 214-4		562	131567;2;1224;1236;91347;543;561;562	cellular organisms;Bacteria;Proteobacteria;Gammaproteobacteria;Enterobacterales;Enterobacteriaceae;Escherichia;Escherichia coli	Bacteria	Bacteria	Proteobacteria	Gammaproteobacteria	Enterobacterales	Enterobacteriaceae	Escherichia	Escherichia coli	Complete	214-4				MLST.Escherichia_coli_1.398,MLST.Escherichia_coli_2.858																Good	2018-12-19T00:00:00Z			PRJNA421191	SAMN08161344	GCA_003956245.1		CP025840,CP025841	University of Maryland, School of Medicine	Complete	PacBio	15.34x	HGAP v. v.3
562.39130	Escherichia coli strain 510016		562	131567;2;1224;1236;91347;543;561;562	cellular organisms;Bacteria;Proteobacteria;Gammaproteobacteria;Enterobacterales;Enterobacteriaceae;Escherichia;Escherichia coli	Bacteria	Bacteria	Proteobacteria	Gammaproteobacteria	Enterobacterales	Enterobacteriaceae	Escherichia	Escherichia coli	Complete	510016				MLST.Escherichia_coli_1.1201																Good	2018-12-19T00:00:00Z			PRJNA421191	SAMN08161314	GCA_003956265.1		CP025851,CP025852,CP025853,CP025854,CP025855	University of Maryland, School of Medicine	Complete	PacBio	26.12x	Celera Assembler v. v.8.2
562.39131	Escherichia coli strain 503829		562	131567;2;1224;1236;91347;543;561;562	cellular organisms;Bacteria;Proteobacteria;Gammaproteobacteria;Enterobacterales;Enterobacteriaceae;Escherichia;Escherichia coli	Bacteria	Bacteria	Proteobacteria	Gammaproteobacteria	Enterobacterales	Enterobacteriaceae	Escherichia	Escherichia coli	Complete	503829				MLST.Escherichia_coli_1.94,MLST.Escherichia_coli_2.58																Good	2018-12-19T00:00:00Z			PRJNA421191	SAMN08161311	GCA_003956285.1		CP025869,CP025870,CP025871,CP025872	University of Maryland, School of Medicine	Complete	PacBio	20.07x	Canu v. v.1.2
562.39132	Escherichia coli strain 300709		562	131567;2;1224;1236;91347;543;561;562	cellular organisms;Bacteria;Proteobacteria;Gammaproteobacteria;Enterobacterales;Enterobacteriaceae;Escherichia;Escherichia coli	Bacteria	Bacteria	Proteobacteria	Gammaproteobacteria	Enterobacterales	Enterobacteriaceae	Escherichia	Escherichia coli	Complete	300709				MLST.Escherichia_coli_1.10,MLST.Escherichia_coli_2.2																Good	2018-12-19T00:00:00Z			PRJNA421191	SAMN08161146	GCA_003956305.1		CP025903,CP025905,CP025904	University of Maryland, School of Medicine	Complete	PacBio	20.17x	HGAP v. v.3
562.39133	Escherichia coli strain 103605		562	131567;2;1224;1236;91347;543;561;562	cellular organisms;Bacteria;Proteobacteria;Gammaproteobacteria;Enterobacterales;Enterobacteriaceae;Escherichia;Escherichia coli	Bacteria	Bacteria	Proteobacteria	Gammaproteobacteria	Enterobacterales	Enterobacteriaceae	Escherichia	Escherichia coli	Complete	103605				MLST.Escherichia_coli_1.443,MLST.Escherichia_coli_2.5																Good	2018-12-19T00:00:00Z			PRJNA421191	SAMN08161256	GCA_003956325.1		CP025920,CP025921,CP025922	University of Maryland, School of Medicine	Complete	PacBio	26.08x	Canu v. v.1.2
562.39134	Escherichia coli strain 720632		562	131567;2;1224;1236;91347;543;561;562	cellular organisms;Bacteria;Proteobacteria;Gammaproteobacteria;Enterobacterales;Enterobacteriaceae;Escherichia;Escherichia coli	Bacteria	Bacteria	Proteobacteria	Gammaproteobacteria	Enterobacterales	Enterobacteriaceae	Escherichia	Escherichia coli	Complete	720632				MLST.Escherichia_coli_1.1564,MLST.Escherichia_coli_2.843																Good	2018-12-19T00:00:00Z			PRJNA421191	SAMN08161340	GCA_003956345.1		CP025842,CP025843,CP025845,CP025846,CP025844	University of Maryland, School of Medicine	Complete	PacBio	18.52x	HGAP v. v.3
562.39135	Escherichia coli strain 602354		562	131567;2;1224;1236;91347;543;561;562	cellular organisms;Bacteria;Proteobacteria;Gammaproteobacteria;Enterobacterales;Enterobacteriaceae;Escherichia;Escherichia coli	Bacteria	Bacteria	Proteobacteria	Gammaproteobacteria	Enterobacterales	Enterobacteriaceae	Escherichia	Escherichia coli	Complete	602354				MLST.Escherichia_coli_1.443,MLST.Escherichia_coli_2.5																Good	2018-12-19T00:00:00Z			PRJNA421191	SAMN08161318	GCA_003956365.1		CP025847,CP025848	University of Maryland, School of Medicine	Complete	PacBio	42.18x	Canu v. v.1.2
562.39136	Escherichia coli strain 600468		562	131567;2;1224;1236;91347;543;561;562	cellular organisms;Bacteria;Proteobacteria;Gammaproteobacteria;Enterobacterales;Enterobacteriaceae;Escherichia;Escherichia coli	Bacteria	Bacteria	Proteobacteria	Gammaproteobacteria	Enterobacterales	Enterobacteriaceae	Escherichia	Escherichia coli	Complete	600468				MLST.Escherichia_coli_1.517,MLST.Escherichia_coli_2.546																Good	2018-12-19T00:00:00Z			PRJNA421191	SAMN08161317	GCA_003956385.1		CP025849,CP025850	University of Maryland, School of Medicine	Complete	PacBio	45.37x	Canu v. v.1.2
562.39137	Escherichia coli strain 504239		562	131567;2;1224;1236;91347;543;561;562	cellular organisms;Bacteria;Proteobacteria;Gammaproteobacteria;Enterobacterales;Enterobacteriaceae;Escherichia;Escherichia coli	Bacteria	Bacteria	Proteobacteria	Gammaproteobacteria	Enterobacterales	Enterobacteriaceae	Escherichia	Escherichia coli	Complete	504239				MLST.Escherichia_coli_2.661																Good	2018-12-19T00:00:00Z			PRJNA421191	SAMN08161195	GCA_003956405.1		CP025859,CP025860,CP025861	University of Maryland, School of Medicine	Complete	PacBio	30.31x	Canu v. v.1.2
562.39138	Escherichia coli strain 504211		562	131567;2;1224;1236;91347;543;561;562	cellular organisms;Bacteria;Proteobacteria;Gammaproteobacteria;Enterobacterales;Enterobacteriaceae;Escherichia;Escherichia coli	Bacteria	Bacteria	Proteobacteria	Gammaproteobacteria	Enterobacterales	Enterobacteriaceae	Escherichia	Escherichia coli	Complete	504211				MLST.Escherichia_coli_1.94,MLST.Escherichia_coli_2.58																Good	2018-12-19T00:00:00Z			PRJNA421191	SAMN08161312	GCA_003956425.1		CP025865,CP025868,CP025867,CP025866	University of Maryland, School of Medicine	Complete	PacBio	24.11x	Canu v. v.1.2
562.39139	Escherichia coli strain 503440		562	131567;2;1224;1236;91347;543;561;562	cellular organisms;Bacteria;Proteobacteria;Gammaproteobacteria;Enterobacterales;Enterobacteriaceae;Escherichia;Escherichia coli	Bacteria	Bacteria	Proteobacteria	Gammaproteobacteria	Enterobacterales	Enterobacteriaceae	Escherichia	Escherichia coli	Complete	503440				MLST.Escherichia_coli_2.58																Good	2018-12-19T00:00:00Z			PRJNA421191	SAMN08161308	GCA_003956445.1		CP025881,CP025883,CP025882,CP025885,CP025884	University of Maryland, School of Medicine	Complete	PacBio	25.81x	Canu v. v.1.2
562.39140	Escherichia coli strain 503025		562	131567;2;1224;1236;91347;543;561;562	cellular organisms;Bacteria;Proteobacteria;Gammaproteobacteria;Enterobacterales;Enterobacteriaceae;Escherichia;Escherichia coli	Bacteria	Bacteria	Proteobacteria	Gammaproteobacteria	Enterobacterales	Enterobacteriaceae	Escherichia	Escherichia coli	Complete	503025				MLST.Escherichia_coli_1.94,MLST.Escherichia_coli_2.58																Good	2018-12-19T00:00:00Z			PRJNA421191	SAMN08161306	GCA_003956465.1		CP025892,CP025894,CP025893,CP025895	University of Maryland, School of Medicine	Complete	PacBio	26.07x	Celera Assembler v. v.8.2
562.39141	Escherichia coli strain 120899		562	131567;2;1224;1236;91347;543;561;562	cellular organisms;Bacteria;Proteobacteria;Gammaproteobacteria;Enterobacterales;Enterobacteriaceae;Escherichia;Escherichia coli	Bacteria	Bacteria	Proteobacteria	Gammaproteobacteria	Enterobacterales	Enterobacteriaceae	Escherichia	Escherichia coli	Complete	120899				MLST.Escherichia_coli_1.443,MLST.Escherichia_coli_2.5																Good	2018-12-19T00:00:00Z			PRJNA421191	SAMN08161259	GCA_003956485.1		CP025916,CP025917,CP025919,CP025918	University of Maryland, School of Medicine	Complete	PacBio	18.33x	Canu v. v.1.2
562.39409	Escherichia coli strain EC17GD31		562	131567;2;1224;1236;91347;543;561;562	cellular organisms;Bacteria;Proteobacteria;Gammaproteobacteria;Enterobacterales;Enterobacteriaceae;Escherichia;Escherichia coli	Bacteria	Bacteria	Proteobacteria	Gammaproteobacteria	Enterobacterales	Enterobacteriaceae	Escherichia	Escherichia coli	Complete	EC17GD31				MLST.Escherichia_coli_1.457																Good	2019-01-03T00:00:00Z			PRJNA482900	SAMN09717320	GCA_003991155.1		CP031293,CP031295,CP031294,CP031296,CP031297	Pasteur Institute in Ho Chi Minh City	Complete	Illumina MiSeq; Oxford Nanopore MiniION	130.0x	Canu v. 1.6; SPAdes v. 3.11.1
562.39410	Escherichia coli strain C4435		562	131567;2;1224;1236;91347;543;561;562	cellular organisms;Bacteria;Proteobacteria;Gammaproteobacteria;Enterobacterales;Enterobacteriaceae;Escherichia;Escherichia coli	Bacteria	Bacteria	Proteobacteria	Gammaproteobacteria	Enterobacterales	Enterobacteriaceae	Escherichia	Escherichia coli	Complete	C4435	O25:H4		Escherichia coli - AIEC	MLST.Escherichia_coli_1.131																Good	2019-01-08T00:00:00Z			PRJNA438133	SAMN08706591	GCA_003999775.1		CP027851	Benemerita Universidad Autonoma de Puebla	Complete	Illumina NextSeq	1.13x	SPAdes v. 3.9.0
562.39449	Escherichia coli strain E-1246		562	131567;2;1224;1236;91347;543;561;562	cellular organisms;Bacteria;Proteobacteria;Gammaproteobacteria;Enterobacterales;Enterobacteriaceae;Escherichia;Escherichia coli	Bacteria	Bacteria	Proteobacteria	Gammaproteobacteria	Enterobacterales	Enterobacteriaceae	Escherichia	Escherichia coli	Complete	E-1246				MLST.Escherichia_coli_1.38,MLST.Escherichia_coli_2.8																Good	2019-01-10T00:00:00Z			PRJNA427077	SAMN08222594	GCA_004011015.1		CP025573,CP025574,CP025575	Uppsala University	Complete	Illumina MiSeq; PacBio	50.0x	CLC Genomics Workbench v. 11
562.45330	Escherichia coli strain EC25		562	131567;2;1224;1236;91347;543;561;562	cellular organisms;Bacteria;Proteobacteria;Gammaproteobacteria;Enterobacterales;Enterobacteriaceae;Escherichia;Escherichia coli	Bacteria	Bacteria	Proteobacteria	Gammaproteobacteria	Enterobacterales	Enterobacteriaceae	Escherichia	Escherichia coli	Complete	EC25				MLST.Escherichia_coli_1.410,MLST.Escherichia_coli_2.471																Good	2019-01-21T00:00:00Z			PRJNA515159	SAMN10743440	GCA_004088295.1		CP035123,CP035124,CP035126,CP035127,CP035128,CP035125	Sir Run Run Shaw Hospital, School of Medicine, Zhejiang University	Complete	Oxford Nanopore GridION; Illumina NextSeq	100.0x	Unicycler v. 0.4.7
562.45389	Escherichia coli strain RS571		562	131567;2;1224;1236;91347;543;561;562	cellular organisms;Bacteria;Proteobacteria;Gammaproteobacteria;Enterobacterales;Enterobacteriaceae;Escherichia;Escherichia coli	Bacteria	Bacteria	Proteobacteria	Gammaproteobacteria	Enterobacterales	Enterobacteriaceae	Escherichia	Escherichia coli	Complete	RS571				MLST.Escherichia_coli_1.648																Good	2019-01-25T00:00:00Z			PRJNA509034	SAMN10535911	GCA_004114395.1		CP034389,CP034390,CP034391,CP034392	Cardiff University	Complete	Oxford Nanopore MiniION	627.0x	Unicycler v. 0.4.6
562.45394	Escherichia coli strain BR03-DEC		562	131567;2;1224;1236;91347;543;561;562	cellular organisms;Bacteria;Proteobacteria;Gammaproteobacteria;Enterobacterales;Enterobacteriaceae;Escherichia;Escherichia coli	Bacteria	Bacteria	Proteobacteria	Gammaproteobacteria	Enterobacterales	Enterobacteriaceae	Escherichia	Escherichia coli	Complete	BR03-DEC	ST2179			MLST.Escherichia_coli_2.595,MLST.Escherichia_coli_1.2179																Good	2019-01-29T00:00:00Z			PRJNA511007	SAMN10748446	GCA_004116595.1		CP035321	Sao Paulo State University	Complete	Illumina NextSeq	213.0x	A5-miseq v. AUGUST-2016; MeDuSa v. 1.6;
562.45395	Escherichia coli strain BR07-DEC		562	131567;2;1224;1236;91347;543;561;562	cellular organisms;Bacteria;Proteobacteria;Gammaproteobacteria;Enterobacterales;Enterobacteriaceae;Escherichia;Escherichia coli	Bacteria	Bacteria	Proteobacteria	Gammaproteobacteria	Enterobacterales	Enterobacteriaceae	Escherichia	Escherichia coli	Complete	BR07-DEC	ST2179			MLST.Escherichia_coli_2.595,MLST.Escherichia_coli_1.2179																Good	2019-01-29T00:00:00Z			PRJNA511007	SAMN10748581	GCA_004116695.1		CP035322,CP035323,CP035324	Sao Paulo State University	Complete	Illumina NextSeq	254.0x	A5-miseq v. AUGUST-2016; MeDuSa v. 1.6;
562.45396	Escherichia coli strain BR10-DEC		562	131567;2;1224;1236;91347;543;561;562	cellular organisms;Bacteria;Proteobacteria;Gammaproteobacteria;Enterobacterales;Enterobacteriaceae;Escherichia;Escherichia coli	Bacteria	Bacteria	Proteobacteria	Gammaproteobacteria	Enterobacterales	Enterobacteriaceae	Escherichia	Escherichia coli	Complete	BR10-DEC	ST2509			MLST.Escherichia_coli_1.2509																Good	2019-01-29T00:00:00Z			PRJNA511007	SAMN10748585	GCA_004116795.1		CP035360,CP035361,CP035362,CP035363,CP035364,CP035365	Sao Paulo State University	Complete	Illumina NextSeq	259.0x	A5-miseq v. AUGUST-2016; MeDuSa v. 1.6;
562.45397	Escherichia coli strain BR12-DEC		562	131567;2;1224;1236;91347;543;561;562	cellular organisms;Bacteria;Proteobacteria;Gammaproteobacteria;Enterobacterales;Enterobacteriaceae;Escherichia;Escherichia coli	Bacteria	Bacteria	Proteobacteria	Gammaproteobacteria	Enterobacterales	Enterobacteriaceae	Escherichia	Escherichia coli	Complete	BR12-DEC	ST410			MLST.Escherichia_coli_2.471,MLST.Escherichia_coli_1.410																Good	2019-01-29T00:00:00Z			PRJNA511007	SAMN10748588	GCA_004116815.1		CP035325,CP035326,CP035327,CP035328,CP035329	Sao Paulo State University	Complete	Illumina NextSeq	253.0x	A5-miseq v. AUGUST-2016; MeDuSa v. 1.6;
562.45398	Escherichia coli strain BR14-DEC		562	131567;2;1224;1236;91347;543;561;562	cellular organisms;Bacteria;Proteobacteria;Gammaproteobacteria;Enterobacterales;Enterobacteriaceae;Escherichia;Escherichia coli	Bacteria	Bacteria	Proteobacteria	Gammaproteobacteria	Enterobacterales	Enterobacteriaceae	Escherichia	Escherichia coli	Complete	BR14-DEC	ST1193			MLST.Escherichia_coli_1.1193																Good	2019-01-29T00:00:00Z			PRJNA511007	SAMN10748593	GCA_004116855.1		CP035330	Sao Paulo State University	Complete	Illumina NextSeq	300.0x	A5-miseq v. AUGUST-2016; MeDuSa v. 1.6;
562.45399	Escherichia coli strain BR25-DEC		562	131567;2;1224;1236;91347;543;561;562	cellular organisms;Bacteria;Proteobacteria;Gammaproteobacteria;Enterobacterales;Enterobacteriaceae;Escherichia;Escherichia coli	Bacteria	Bacteria	Proteobacteria	Gammaproteobacteria	Enterobacterales	Enterobacteriaceae	Escherichia	Escherichia coli	Complete	BR25-DEC	ST641			MLST.Escherichia_coli_2.86,MLST.Escherichia_coli_1.641																Good	2019-01-29T00:00:00Z			PRJNA511007	SAMN10748596	GCA_004116875.1		CP035331,CP035332,CP035333,CP035334	Sao Paulo State University	Complete	Illumina NextSeq	325.0x	A5-miseq v. AUGUST-2016; MeDuSa v. 1.6;
562.45400	Escherichia coli strain BR29-DEC		562	131567;2;1224;1236;91347;543;561;562	cellular organisms;Bacteria;Proteobacteria;Gammaproteobacteria;Enterobacterales;Enterobacteriaceae;Escherichia;Escherichia coli	Bacteria	Bacteria	Proteobacteria	Gammaproteobacteria	Enterobacterales	Enterobacteriaceae	Escherichia	Escherichia coli	Complete	BR29-DEC	ST224			MLST.Escherichia_coli_2.479,MLST.Escherichia_coli_1.224																Good	2019-01-29T00:00:00Z			PRJNA511007	SAMN10748603	GCA_004116895.1		CP035339,CP035335,CP035345,CP035346,CP035347,CP035348,CP035336,CP035337,CP035338,CP035340,CP035341,CP035342	Sao Paulo State University	Complete	Illumina NextSeq	264.0x	A5-miseq v. AUGUST-2016; MeDuSa v. 1.6;
562.45401	Escherichia coli strain BR32-DEC		562	131567;2;1224;1236;91347;543;561;562	cellular organisms;Bacteria;Proteobacteria;Gammaproteobacteria;Enterobacterales;Enterobacteriaceae;Escherichia;Escherichia coli	Bacteria	Bacteria	Proteobacteria	Gammaproteobacteria	Enterobacterales	Enterobacteriaceae	Escherichia	Escherichia coli	Complete	BR32-DEC	ST617			MLST.Escherichia_coli_1.617																Good	2019-01-29T00:00:00Z			PRJNA511007	SAMN10748605	GCA_004116915.1		CP035350,CP035349,CP035351	Sao Paulo State University	Complete	Illumina NextSeq	111.0x	A5-miseq v. AUGUST-2016; MeDuSa v. 1.6;
562.45403	Escherichia coli strain BR64-DEC		562	131567;2;1224;1236;91347;543;561;562	cellular organisms;Bacteria;Proteobacteria;Gammaproteobacteria;Enterobacterales;Enterobacteriaceae;Escherichia;Escherichia coli	Bacteria	Bacteria	Proteobacteria	Gammaproteobacteria	Enterobacterales	Enterobacteriaceae	Escherichia	Escherichia coli	Complete	BR64-DEC	ST224			MLST.Escherichia_coli_2.479,MLST.Escherichia_coli_1.224																Good	2019-01-29T00:00:00Z			PRJNA511007	SAMN10748607	GCA_004116935.1		CP035354,CP035352,CP035353,CP035355,CP035356,CP035357,CP035358,CP035359	Sao Paulo State University	Complete	Illumina NextSeq	227.0x	A5-miseq v. AUGUST-2016; MeDuSa v. 1.6;
562.45404	Escherichia coli strain BR43-DEC		562	131567;2;1224;1236;91347;543;561;562	cellular organisms;Bacteria;Proteobacteria;Gammaproteobacteria;Enterobacterales;Enterobacteriaceae;Escherichia;Escherichia coli	Bacteria	Bacteria	Proteobacteria	Gammaproteobacteria	Enterobacterales	Enterobacteriaceae	Escherichia	Escherichia coli	Complete	BR43-DEC	ST131			MLST.Escherichia_coli_1.131,MLST.Escherichia_coli_2.43																Good	2019-01-30T00:00:00Z			PRJNA511007	SAMN10748606	GCA_004118895.1		CP035377,CP035378,CP035379	Sao Paulo State University	Complete	Illumina NextSeq	151.0x	A5-miseq v. AUGUST-2016; MeDuSa v. 1.6;
562.45430	Escherichia coli strain U13A		562	131567;2;1224;1236;91347;543;561;562	cellular organisms;Bacteria;Proteobacteria;Gammaproteobacteria;Enterobacterales;Enterobacteriaceae;Escherichia;Escherichia coli	Bacteria	Bacteria	Proteobacteria	Gammaproteobacteria	Enterobacterales	Enterobacteriaceae	Escherichia	Escherichia coli	Complete	U13A				MLST.Escherichia_coli_1.131																Good	2019-02-03T00:00:00Z			PRJNA516747	SAMN10817700	GCA_004135165.1		CP035477,CP035478,CP035479,CP035480,CP035481,CP035482,CP035483	The University of Queensland	Complete	PacBio RSII; Illumina NextSeq	120.0x	HGAP v. 2.3.0
562.45434	Escherichia coli strain U14A		562	131567;2;1224;1236;91347;543;561;562	cellular organisms;Bacteria;Proteobacteria;Gammaproteobacteria;Enterobacterales;Enterobacteriaceae;Escherichia;Escherichia coli	Bacteria	Bacteria	Proteobacteria	Gammaproteobacteria	Enterobacterales	Enterobacteriaceae	Escherichia	Escherichia coli	Complete	U14A				MLST.Escherichia_coli_1.131																Good	2019-02-04T00:00:00Z			PRJNA516748	SAMN10836813	GCA_004135915.1		CP035516,CP035517,CP035518,CP035519,CP035520,CP035521,CP035522	The University of Queensland	Complete	PacBio RSII; Illumina NextSeq	109.0x	HGAP v. 2.3.0
562.45436	Escherichia coli strain Ec-20Lar		562	131567;2;1224;1236;91347;543;561;562	cellular organisms;Bacteria;Proteobacteria;Gammaproteobacteria;Enterobacterales;Enterobacteriaceae;Escherichia;Escherichia coli	Bacteria	Bacteria	Proteobacteria	Gammaproteobacteria	Enterobacterales	Enterobacteriaceae	Escherichia	Escherichia coli	Complete	Ec-20Lar				MLST.Escherichia_coli_1.648																Good	2019-02-05T00:00:00Z			PRJNA515400	SAMN10754569	GCA_004138625.1		CP035317	University Hospital of Larissa	Complete	PacBio Sequel	533.0x	HGAP v. 4
562.45437	Escherichia coli strain Ec-2Lar		562	131567;2;1224;1236;91347;543;561;562	cellular organisms;Bacteria;Proteobacteria;Gammaproteobacteria;Enterobacterales;Enterobacteriaceae;Escherichia;Escherichia coli	Bacteria	Bacteria	Proteobacteria	Gammaproteobacteria	Enterobacterales	Enterobacteriaceae	Escherichia	Escherichia coli	Complete	Ec-2Lar				MLST.Escherichia_coli_1.648																Good	2019-02-05T00:00:00Z			PRJNA515400	SAMN10754681	GCA_004138645.1		CP035318	University Hospital of Larissa	Complete	PacBio Sequel	576.0x	HGAP v. 4
562.45438	Escherichia coli strain U12A		562	131567;2;1224;1236;91347;543;561;562	cellular organisms;Bacteria;Proteobacteria;Gammaproteobacteria;Enterobacterales;Enterobacteriaceae;Escherichia;Escherichia coli	Bacteria	Bacteria	Proteobacteria	Gammaproteobacteria	Enterobacterales	Enterobacteriaceae	Escherichia	Escherichia coli	Complete	U12A				MLST.Escherichia_coli_1.131																Good	2019-02-04T00:00:00Z			PRJNA516746	SAMN10817475	GCA_004141955.1		CP035476,CP035468,CP035469,CP035470,CP035471,CP035472,CP035473,CP035474,CP035475	The University of Queensland	Complete	PacBio RSII; Illumina NextSeq	80.0x	HGAP v. 2.3.0
562.45584	Escherichia coli strain U15A		562	131567;2;1224;1236;91347;543;561;562	cellular organisms;Bacteria;Proteobacteria;Gammaproteobacteria;Enterobacterales;Enterobacteriaceae;Escherichia;Escherichia coli	Bacteria	Bacteria	Proteobacteria	Gammaproteobacteria	Enterobacterales	Enterobacteriaceae	Escherichia	Escherichia coli	Complete	U15A				MLST.Escherichia_coli_1.131																Good	2019-02-13T00:00:00Z			PRJNA516749	SAMN10837069	GCA_004193755.1		CP035720,CP035721,CP035722,CP035723,CP035724,CP035725,CP035726	The University of Queensland	Complete	PacBio RSII; Illumina NextSeq	108.0x	HGAP v. 2.3.0
562.45679	Escherichia coli strain S65EC		562	131567;2;1224;1236;91347;543;561;562	cellular organisms;Bacteria;Proteobacteria;Gammaproteobacteria;Enterobacterales;Enterobacteriaceae;Escherichia;Escherichia coli	Bacteria	Bacteria	Proteobacteria	Gammaproteobacteria	Enterobacterales	Enterobacteriaceae	Escherichia	Escherichia coli	Complete	S65EC				MLST.Escherichia_coli_1.131												genotype:ST131				Good	2019-02-26T00:00:00Z			PRJNA517996	SAMN10879429	GCA_004299805.1		CP036245,CP036244	University of Queensland	Complete	PacBio RSII; Illumina	60.0x	HGAP v. OCT-2017
562.45680	Escherichia coli strain L725		562	131567;2;1224;1236;91347;543;561;562	cellular organisms;Bacteria;Proteobacteria;Gammaproteobacteria;Enterobacterales;Enterobacteriaceae;Escherichia;Escherichia coli	Bacteria	Bacteria	Proteobacteria	Gammaproteobacteria	Enterobacterales	Enterobacteriaceae	Escherichia	Escherichia coli	Complete	L725				MLST.Escherichia_coli_2.89,MLST.Escherichia_coli_1.2161																Good	2019-02-26T00:00:00Z			PRJNA495097	SAMN10219252	GCA_004301465.1		CP036202,CP036205,CP036203,CP036204,CP036206,CP036207	Zhejiang University	Complete	PacBio Sequel	300.0x	SPAdes v. 3.11.1
562.45704	Escherichia coli strain CFSAN027346		562	131567;2;1224;1236;91347;543;561;562	cellular organisms;Bacteria;Proteobacteria;Gammaproteobacteria;Enterobacterales;Enterobacteriaceae;Escherichia;Escherichia coli	Bacteria	Bacteria	Proteobacteria	Gammaproteobacteria	Enterobacterales	Enterobacteriaceae	Escherichia	Escherichia coli	Complete	CFSAN027346				MLST.Escherichia_coli_1.21,MLST.Escherichia_coli_2.481																Good	2019-03-20T00:00:00Z			PRJNA230969	SAMN10604455	GCA_004358365.1		CP037945,CP037946,CP037947	FDA/CFSAN	Complete	PacBio RSII	450x	HGAP v. 3
562.45706	Escherichia coli strain CFSAN027343		562	131567;2;1224;1236;91347;543;561;562	cellular organisms;Bacteria;Proteobacteria;Gammaproteobacteria;Enterobacterales;Enterobacteriaceae;Escherichia;Escherichia coli	Bacteria	Bacteria	Proteobacteria	Gammaproteobacteria	Enterobacterales	Enterobacteriaceae	Escherichia	Escherichia coli	Complete	CFSAN027343				MLST.Escherichia_coli_1.21,MLST.Escherichia_coli_2.481																Good	2019-03-20T00:00:00Z			PRJNA230969	SAMN10604454	GCA_004358405.1		CP037943,CP037944	FDA/CFSAN	Complete	PacBio RSII	400x	HGAP v. 3
562.52507	Escherichia coli strain 04-00955		562	131567;2;1224;1236;91347;543;561;562	cellular organisms;Bacteria;Proteobacteria;Gammaproteobacteria;Enterobacterales;Enterobacteriaceae;Escherichia;Escherichia coli	Bacteria	Bacteria	Proteobacteria	Gammaproteobacteria	Enterobacterales	Enterobacteriaceae	Escherichia	Escherichia coli	Complete	04-00955				MLST.Escherichia_coli_1.141																Good	2019-10-28T00:00:00Z			PRJNA514979	SAMN10740161	GCA_004564035.1		CP035498	Muenster university hospital, University of Muenster,	Complete	PacBio Sequel	1x	HGAP v. 4
562.45845	Escherichia coli strain 103		562	131567;2;1224;1236;91347;543;561;562	cellular organisms;Bacteria;Proteobacteria;Gammaproteobacteria;Enterobacterales;Enterobacteriaceae;Escherichia;Escherichia coli	Bacteria	Bacteria	Proteobacteria	Gammaproteobacteria	Enterobacterales	Enterobacteriaceae	Escherichia	Escherichia coli	Complete	103				MLST.Escherichia_coli_1.405,MLST.Escherichia_coli_2.477																Good	2019-04-02T00:00:00Z			PRJNA278886	SAMN04096281	GCA_004564175.1		CP020495,CP020496,CP020497	Brigham & Women's Hospital	Complete	PacBio	299.66x	HGAP v. 3
562.45973	Escherichia coli strain 28Eco12		562	131567;2;1224;1236;91347;543;561;562	cellular organisms;Bacteria;Proteobacteria;Gammaproteobacteria;Enterobacterales;Enterobacteriaceae;Escherichia;Escherichia coli	Bacteria	Bacteria	Proteobacteria	Gammaproteobacteria	Enterobacterales	Enterobacteriaceae	Escherichia	Escherichia coli	Complete	28Eco12				MLST.Escherichia_coli_2.8,MLST.Escherichia_coli_1.38																Good	2019-04-09T00:00:00Z			PRJNA451184	SAMN08963308	GCA_004759025.1		CP038505,CP038506	Universidad El Bosque	Complete	PacBio	266.0x	HGAP v. 2.3.0
562.46196	Escherichia coli strain 377323_2f strain not applicable		562	131567;2;1224;1236;91347;543;561;562	cellular organisms;Bacteria;Proteobacteria;Gammaproteobacteria;Enterobacterales;Enterobacteriaceae;Escherichia;Escherichia coli	Bacteria	Bacteria	Proteobacteria	Gammaproteobacteria	Enterobacterales	Enterobacteriaceae	Escherichia	Escherichia coli	Complete	not applicable				MLST.Escherichia_coli_2.586,MLST.Escherichia_coli_1.583																Good	2019-04-23T00:00:00Z			PRJNA315192	SAMN11266496	GCA_004804185.1		CP039404,CP039405	Health Protection Agency	Complete	Oxford Nanopore MiniION	162.59x	Unicycler v. 0.4.2
562.46197	Escherichia coli strain 382634_2f strain not applicable		562	131567;2;1224;1236;91347;543;561;562	cellular organisms;Bacteria;Proteobacteria;Gammaproteobacteria;Enterobacterales;Enterobacteriaceae;Escherichia;Escherichia coli	Bacteria	Bacteria	Proteobacteria	Gammaproteobacteria	Enterobacterales	Enterobacteriaceae	Escherichia	Escherichia coli	Complete	not applicable				MLST.Escherichia_coli_2.586,MLST.Escherichia_coli_1.122																Good	2019-04-23T00:00:00Z			PRJNA315192	SAMN11266257	GCA_004804205.1		CP039403	Health Protection Agency	Complete	Oxford Nanopore MiniION	372.24x	Unicycler v. 0.4.2
1078021.3	Escherichia coli O113:H21 strain FWSEC0010		1078021	131567;2;1224;1236;91347;543;561;562;1078021	cellular organisms;Bacteria;Proteobacteria;Gammaproteobacteria;Enterobacterales;Enterobacteriaceae;Escherichia;Escherichia coli;Escherichia coli O113	Bacteria	Bacteria	Proteobacteria	Gammaproteobacteria	Enterobacterales	Enterobacteriaceae	Escherichia	Escherichia coli	Complete	FWSEC0010	O113:H21			MLST.Escherichia_coli_1.223																Good	2019-05-01T00:00:00Z			PRJNA287560	SAMN08768111	GCA_005014055.1		CP031898,CP031899,CP031900,CP031901	National Microbiology Laboratory	Complete	Illumina MiSeq;Oxford Nanopore MinION	94.45x;51.16x	Unicycler;Canu v. 0.4.4.0;1.7
1038927.45	Escherichia coli O104:H4 strain FWSEC0009		1038927	131567;2;1224;1236;91347;543;561;562;1038927	cellular organisms;Bacteria;Proteobacteria;Gammaproteobacteria;Enterobacterales;Enterobacteriaceae;Escherichia;Escherichia coli;Escherichia coli O104	Bacteria	Bacteria	Proteobacteria	Gammaproteobacteria	Enterobacterales	Enterobacteriaceae	Escherichia	Escherichia coli	Complete	FWSEC0009	O104:H4			MLST.Escherichia_coli_1.678,MLST.Escherichia_coli_2.290																Good	2019-05-01T00:00:00Z			PRJNA287560	SAMN08768110	GCA_005014075.1		CP031902,CP031903,CP031904,CP031905	National Microbiology Laboratory	Complete	Illumina MiSeq;Oxford Nanopore MinION	65.55x;110.27x	Unicycler;Canu v. 0.4.4.0;1.7
991915.7	Escherichia coli O121:H19 strain FWSEC0006		991915	131567;2;1224;1236;91347;543;561;562;991915	cellular organisms;Bacteria;Proteobacteria;Gammaproteobacteria;Enterobacterales;Enterobacteriaceae;Escherichia;Escherichia coli;Escherichia coli O121	Bacteria	Bacteria	Proteobacteria	Gammaproteobacteria	Enterobacterales	Enterobacteriaceae	Escherichia	Escherichia coli	Complete	FWSEC0006	O121:H19			MLST.Escherichia_coli_1.655																Good	2019-05-03T00:00:00Z			PRJNA287560	SAMN08768107	GCA_005037715.2		NETR00000000	National Microbiology Laboratory	Complete	Illumina MiSeq;Oxford Nanopore MinION	103.62x;127.66x	Unicycler;Canu v. 0.4.4.0;1.7
244319.350	Escherichia coli O26:H11 strain FWSEC0001		244319	131567;2;1224;1236;91347;543;561;562;244319	cellular organisms;Bacteria;Proteobacteria;Gammaproteobacteria;Enterobacterales;Enterobacteriaceae;Escherichia;Escherichia coli;Escherichia coli O26	Bacteria	Bacteria	Proteobacteria	Gammaproteobacteria	Enterobacterales	Enterobacteriaceae	Escherichia	Escherichia coli	Complete	FWSEC0001	O26:H11			MLST.Escherichia_coli_1.21,MLST.Escherichia_coli_2.481																Good	2019-05-03T00:00:00Z			PRJNA287560	SAMN08768102	GCA_005037725.2		NELP00000000	National Microbiology Laboratory	Complete	Illumina MiSeq;Oxford Nanopore MinION	66.48x;325.05x	Unicycler;Canu v. 0.4.4.0;1.7
83334.292	Escherichia coli O157:H7 strain FWSEC0004		83334	131567;2;1224;1236;91347;543;561;562;83334	cellular organisms;Bacteria;Proteobacteria;Gammaproteobacteria;Enterobacterales;Enterobacteriaceae;Escherichia;Escherichia coli;Escherichia coli O157	Bacteria	Bacteria	Proteobacteria	Gammaproteobacteria	Enterobacterales	Enterobacteriaceae	Escherichia	Escherichia coli	Complete	FWSEC0004	O157:H7			MLST.Escherichia_coli_1.11																Good	2019-05-03T00:00:00Z			PRJNA287560	SAMN08768105	GCA_005037735.2		NEWF00000000	National Microbiology Laboratory	Complete	Illumina MiSeq;Oxford Nanopore MinION	130.71x;172.42x	Unicycler;Canu v. 0.4.4.0;1.7
577675.3	Escherichia coli O91:H21 strain FWSEC0008		577675	131567;2;1224;1236;91347;543;561;562;577675	cellular organisms;Bacteria;Proteobacteria;Gammaproteobacteria;Enterobacterales;Enterobacteriaceae;Escherichia;Escherichia coli;Escherichia coli O91	Bacteria	Bacteria	Proteobacteria	Gammaproteobacteria	Enterobacterales	Enterobacteriaceae	Escherichia	Escherichia coli	Complete	FWSEC0008	O91:H21			MLST.Escherichia_coli_1.442																Good	2019-05-03T00:00:00Z			PRJNA287560	SAMN08768109	GCA_005037775.2		NFGY00000000	National Microbiology Laboratory	Complete	Illumina MiSeq;Oxford Nanopore MinION	98.41x;82.67x	Unicycler;Canu v. 0.4.4.0;1.7
376725.3	Escherichia coli O103:H2 strain FWSEC0007		376725	131567;2;1224;1236;91347;543;561;562;376725	cellular organisms;Bacteria;Proteobacteria;Gammaproteobacteria;Enterobacterales;Enterobacteriaceae;Escherichia;Escherichia coli;Escherichia coli O103	Bacteria	Bacteria	Proteobacteria	Gammaproteobacteria	Enterobacterales	Enterobacteriaceae	Escherichia	Escherichia coli	Complete	FWSEC0007	O103:H2			MLST.Escherichia_coli_1.17																Good	2019-05-03T00:00:00Z			PRJNA287560	SAMN08768108	GCA_005037795.2		NJGQ00000000	National Microbiology Laboratory	Complete	Illumina MiSeq;Oxford Nanopore MinION	103.12x;58.53x	Unicycler;Canu v. 0.4.4.0;1.7
373045.6	Escherichia coli O111:NM strain FWSEC0005		373045	131567;2;1224;1236;91347;543;561;562;373045	cellular organisms;Bacteria;Proteobacteria;Gammaproteobacteria;Enterobacterales;Enterobacteriaceae;Escherichia;Escherichia coli;Escherichia coli O111	Bacteria	Bacteria	Proteobacteria	Gammaproteobacteria	Enterobacterales	Enterobacteriaceae	Escherichia	Escherichia coli	Complete	FWSEC0005	O111:NM			MLST.Escherichia_coli_1.16,MLST.Escherichia_coli_2.480																Good	2019-05-03T00:00:00Z			PRJNA287560	SAMN08768106	GCA_005037805.2		NJGR00000000	National Microbiology Laboratory	Complete	Illumina MiSeq;Oxford Nanopore MinION	108.41x;252.38x	Unicycler;Canu v. 0.4.4.0;1.7
991919.15	Escherichia coli O145:NM strain FWSEC0002		991919	131567;2;1224;1236;91347;543;561;562;991919	cellular organisms;Bacteria;Proteobacteria;Gammaproteobacteria;Enterobacterales;Enterobacteriaceae;Escherichia;Escherichia coli;Escherichia coli O145	Bacteria	Bacteria	Proteobacteria	Gammaproteobacteria	Enterobacterales	Enterobacteriaceae	Escherichia	Escherichia coli	Complete	FWSEC0002	O145:NM			MLST.Escherichia_coli_1.32,MLST.Escherichia_coli_2.436																Good	2019-05-03T00:00:00Z			PRJNA287560	SAMN08768103	GCA_005037815.2		NJGT00000000	National Microbiology Laboratory	Complete	Illumina MiSeq;Oxford Nanopore MinION	78.00x;124.40x	Unicycler;Canu v. 0.4.4.0;1.7
1078032.3	Escherichia coli O45:H2 strain FWSEC0003		1078032	131567;2;1224;1236;91347;543;561;562;1078032	cellular organisms;Bacteria;Proteobacteria;Gammaproteobacteria;Enterobacterales;Enterobacteriaceae;Escherichia;Escherichia coli;Escherichia coli O45	Bacteria	Bacteria	Proteobacteria	Gammaproteobacteria	Enterobacterales	Enterobacteriaceae	Escherichia	Escherichia coli	Complete	FWSEC0003	O45:H2			MLST.Escherichia_coli_2.135																Good	2019-05-03T00:00:00Z			PRJNA287560	SAMN08768104	GCA_005037845.2		NJGS00000000	National Microbiology Laboratory	Complete	Illumina MiSeq;Oxford Nanopore MinION	100.74x;244.02x	Unicycler;Canu v. 0.4.4.0;1.7
562.50407	Escherichia coli strain FC853_EC		562	131567;2;1224;1236;91347;543;561;562	cellular organisms;Bacteria;Proteobacteria;Gammaproteobacteria;Enterobacterales;Enterobacteriaceae;Escherichia;Escherichia coli	Bacteria	Bacteria	Proteobacteria	Gammaproteobacteria	Enterobacterales	Enterobacteriaceae	Escherichia	Escherichia coli	Complete	FC853_EC																				Good	2019-06-17T00:00:00Z			PRJNA547676	SAMN11974795	GCA_006351885.1		CP040919,CP040920,CP040921,CP040922,CP040923	Christian Medical College	Complete	IonTorrent; MinION	21.0x	Canu v. 1.7; Unicycler hybrid v. 0.4.6
2592065.4	Escherichia coli O1:H42 strain CLSC36		2592065	131567;2;1224;1236;91347;543;561;562;2592065	cellular organisms;Bacteria;Proteobacteria;Gammaproteobacteria;Enterobacterales;Enterobacteriaceae;Escherichia;Escherichia coli;Escherichia coli O1	Bacteria	Bacteria	Proteobacteria	Gammaproteobacteria	Enterobacterales	Enterobacteriaceae	Escherichia	Escherichia coli	Complete	CLSC36	O1:H42		UPEC	MLST.Escherichia_coli_1.648																Good	2019-07-09T00:00:00Z			PRJNA551561	SAMN12158196	GCA_006777045.1		CP041300,CP041299	McGill University	Complete	PacBio	138.0x	HGAP v. May-2015; Celera Assembler v.
562.50492	Escherichia coli strain MSHS 472		562	131567;2;1224;1236;91347;543;561;562	cellular organisms;Bacteria;Proteobacteria;Gammaproteobacteria;Enterobacterales;Enterobacteriaceae;Escherichia;Escherichia coli	Bacteria	Bacteria	Proteobacteria	Gammaproteobacteria	Enterobacterales	Enterobacteriaceae	Escherichia	Escherichia coli	Complete	MSHS 472	O82:NM		UPEC	MLST.Escherichia_coli_2.88																Good	2019-07-09T00:00:00Z			PRJNA551565	SAMN12158201	GCA_006777065.1		CP041302,CP041301	McGill University	Complete	PacBio	138.0x	HGAP v. May-2015; Celera Assembler v.
562.50493	Escherichia coli strain MSHS 133		562	131567;2;1224;1236;91347;543;561;562	cellular organisms;Bacteria;Proteobacteria;Gammaproteobacteria;Enterobacterales;Enterobacteriaceae;Escherichia;Escherichia coli	Bacteria	Bacteria	Proteobacteria	Gammaproteobacteria	Enterobacterales	Enterobacteriaceae	Escherichia	Escherichia coli	Complete	MSHS 133	O24:NM			MLST.Escherichia_coli_2.48																Good	2019-07-09T00:00:00Z			PRJNA551566	SAMN12158203	GCA_006777085.1		CP041304,CP041303	McGill University	Complete	PacBio	138.0x	Celera Assembler v. May-2015; HGAP v.
562.50508	Escherichia coli strain 69		562	131567;2;1224;1236;91347;543;561;562	cellular organisms;Bacteria;Proteobacteria;Gammaproteobacteria;Enterobacterales;Enterobacteriaceae;Escherichia;Escherichia coli	Bacteria	Bacteria	Proteobacteria	Gammaproteobacteria	Enterobacterales	Enterobacteriaceae	Escherichia	Escherichia coli	Complete	69				MLST.Escherichia_coli_1.69,MLST.Escherichia_coli_2.3																Good	2019-07-18T00:00:00Z			PRJNA551684	SAMN12163104	GCA_007107705.1		CP041522,CP041523,CP041524,CP041525	Duke University	Complete	PacBio Sequel	74x	HGAP v. 4
562.50509	Escherichia coli strain 95		562	131567;2;1224;1236;91347;543;561;562	cellular organisms;Bacteria;Proteobacteria;Gammaproteobacteria;Enterobacterales;Enterobacteriaceae;Escherichia;Escherichia coli	Bacteria	Bacteria	Proteobacteria	Gammaproteobacteria	Enterobacterales	Enterobacteriaceae	Escherichia	Escherichia coli	Complete	95				MLST.Escherichia_coli_2.1,MLST.Escherichia_coli_1.95																Good	2019-07-18T00:00:00Z			PRJNA551684	SAMN12163102	GCA_007107905.1		CP041526,CP041527,CP041528	Duke University	Complete	PacBio Sequel	126x	HGAP v. 4
562.50510	Escherichia coli strain 131		562	131567;2;1224;1236;91347;543;561;562	cellular organisms;Bacteria;Proteobacteria;Gammaproteobacteria;Enterobacterales;Enterobacteriaceae;Escherichia;Escherichia coli	Bacteria	Bacteria	Proteobacteria	Gammaproteobacteria	Enterobacterales	Enterobacteriaceae	Escherichia	Escherichia coli	Complete	131				MLST.Escherichia_coli_2.43,MLST.Escherichia_coli_1.131																Good	2019-07-18T00:00:00Z			PRJNA551684	SAMN12163101	GCA_007108085.1		CP041529,CP041530,CP041531	Duke University	Complete	PacBio Sequel	50x	HGAP v. 4
562.50511	Escherichia coli strain 963		562	131567;2;1224;1236;91347;543;561;562	cellular organisms;Bacteria;Proteobacteria;Gammaproteobacteria;Enterobacterales;Enterobacteriaceae;Escherichia;Escherichia coli	Bacteria	Bacteria	Proteobacteria	Gammaproteobacteria	Enterobacterales	Enterobacteriaceae	Escherichia	Escherichia coli	Complete	963				MLST.Escherichia_coli_1.963																Good	2019-07-18T00:00:00Z			PRJNA551684	SAMN12163100	GCA_007108305.1		CP041532,CP041533,CP041534	Duke University	Complete	PacBio Sequel	100x	HGAP v. 4
562.50512	Escherichia coli strain 95		562	131567;2;1224;1236;91347;543;561;562	cellular organisms;Bacteria;Proteobacteria;Gammaproteobacteria;Enterobacterales;Enterobacteriaceae;Escherichia;Escherichia coli	Bacteria	Bacteria	Proteobacteria	Gammaproteobacteria	Enterobacterales	Enterobacteriaceae	Escherichia	Escherichia coli	Complete	95				MLST.Escherichia_coli_2.1,MLST.Escherichia_coli_1.95																Good	2019-07-18T00:00:00Z			PRJNA551684	SAMN12163098	GCA_007108505.1		CP041535,CP041536,CP041537	Duke University	Complete	PacBio Sequel	151x	HGAP v. 4
562.50513	Escherichia coli strain 73		562	131567;2;1224;1236;91347;543;561;562	cellular organisms;Bacteria;Proteobacteria;Gammaproteobacteria;Enterobacterales;Enterobacteriaceae;Escherichia;Escherichia coli	Bacteria	Bacteria	Proteobacteria	Gammaproteobacteria	Enterobacterales	Enterobacteriaceae	Escherichia	Escherichia coli	Complete	73																				Good	2019-07-18T00:00:00Z			PRJNA551684	SAMN12163097	GCA_007108685.1		CP041538,CP041539,CP041540	Duke University	Complete	PacBio Sequel	62x	HGAP v. 4
562.50514	Escherichia coli strain 131		562	131567;2;1224;1236;91347;543;561;562	cellular organisms;Bacteria;Proteobacteria;Gammaproteobacteria;Enterobacterales;Enterobacteriaceae;Escherichia;Escherichia coli	Bacteria	Bacteria	Proteobacteria	Gammaproteobacteria	Enterobacterales	Enterobacteriaceae	Escherichia	Escherichia coli	Complete	131				MLST.Escherichia_coli_1.131,MLST.Escherichia_coli_2.43																Good	2019-07-18T00:00:00Z			PRJNA551684	SAMN12163096	GCA_007108845.1		CP041541,CP041542,CP041543	Duke University	Complete	PacBio Sequel	162x	HGAP v. 4
562.50515	Escherichia coli strain 131		562	131567;2;1224;1236;91347;543;561;562	cellular organisms;Bacteria;Proteobacteria;Gammaproteobacteria;Enterobacterales;Enterobacteriaceae;Escherichia;Escherichia coli	Bacteria	Bacteria	Proteobacteria	Gammaproteobacteria	Enterobacterales	Enterobacteriaceae	Escherichia	Escherichia coli	Complete	131				MLST.Escherichia_coli_2.43,MLST.Escherichia_coli_1.131																Good	2019-07-18T00:00:00Z			PRJNA551684	SAMN12163095	GCA_007109005.1		CP041544,CP041545	Duke University	Complete	PacBio Sequel	117x	HGAP v. 4
562.50516	Escherichia coli strain 131		562	131567;2;1224;1236;91347;543;561;562	cellular organisms;Bacteria;Proteobacteria;Gammaproteobacteria;Enterobacterales;Enterobacteriaceae;Escherichia;Escherichia coli	Bacteria	Bacteria	Proteobacteria	Gammaproteobacteria	Enterobacterales	Enterobacteriaceae	Escherichia	Escherichia coli	Complete	131				MLST.Escherichia_coli_1.131																Good	2019-07-18T00:00:00Z			PRJNA551684	SAMN12163094	GCA_007109165.1		CP041546,CP041547,CP041548,CP041549	Duke University	Complete	PacBio Sequel	125x	HGAP v. 4
562.50517	Escherichia coli strain 144		562	131567;2;1224;1236;91347;543;561;562	cellular organisms;Bacteria;Proteobacteria;Gammaproteobacteria;Enterobacterales;Enterobacteriaceae;Escherichia;Escherichia coli	Bacteria	Bacteria	Proteobacteria	Gammaproteobacteria	Enterobacterales	Enterobacteriaceae	Escherichia	Escherichia coli	Complete	144				MLST.Escherichia_coli_2.55,MLST.Escherichia_coli_1.144																Good	2019-07-18T00:00:00Z			PRJNA551684	SAMN12163093	GCA_007109305.1		CP041550,CP041551,CP041552,CP041553,CP041554,CP041555	Duke University	Complete	PacBio Sequel	100x	HGAP v. 4
562.50548	Escherichia coli strain Ec40743		562	131567;2;1224;1236;91347;543;561;562	cellular organisms;Bacteria;Proteobacteria;Gammaproteobacteria;Enterobacterales;Enterobacteriaceae;Escherichia;Escherichia coli	Bacteria	Bacteria	Proteobacteria	Gammaproteobacteria	Enterobacterales	Enterobacteriaceae	Escherichia	Escherichia coli	Complete	Ec40743				MLST.Escherichia_coli_1.2599																Good	2019-07-30T00:00:00Z			PRJNA555744	SAMN12330870	GCA_007632435.1		CP041919,CP041920,CP041921,CP041922	The First Affiliated Hospital, School of Medicine, Zhejiang University	Complete	PacBio Sequel	200x	SPAdes v. 3.10.2
562.50569	Escherichia coli strain UPEC132		562	131567;2;1224;1236;91347;543;561;562	cellular organisms;Bacteria;Proteobacteria;Gammaproteobacteria;Enterobacterales;Enterobacteriaceae;Escherichia;Escherichia coli	Bacteria	Bacteria	Proteobacteria	Gammaproteobacteria	Enterobacterales	Enterobacteriaceae	Escherichia	Escherichia coli	Complete	UPEC132				MLST.Escherichia_coli_2.36																Good	2019-08-05T00:00:00Z			PRJNA543375	SAMN11664985	GCA_007833875.1		CP040456,CP040454,CP040455	Tianjin Centers for Disease Control and Prevention	Complete	PacBio Sequel	50.0x	FALCON v. JAN-2019
83334.297	Escherichia coli O157:H7 strain ATCC 43888		83334	131567;2;1224;1236;91347;543;561;562;83334	cellular organisms;Bacteria;Proteobacteria;Gammaproteobacteria;Enterobacterales;Enterobacteriaceae;Escherichia;Escherichia coli;Escherichia coli O157	Bacteria	Bacteria	Proteobacteria	Gammaproteobacteria	Enterobacterales	Enterobacteriaceae	Escherichia	Escherichia coli	Complete	ATCC 43888	O157:H7			MLST.Escherichia_coli_1.11												genotype:Stx-minus	ATCC:43888			Good	2019-08-08T00:00:00Z			PRJNA294158	SAMN12261986	GCA_007922655.1		CP041623,CP041625,CP041624	USDA/ARS/Eastern Regional Research Center	Complete	PacBio	90.0x	HGAP v. 4
216592.36	Escherichia coli 042		216592	131567;2;1224;1236;91347;543;561;562;861906;216592	cellular organisms;Bacteria;Proteobacteria;Gammaproteobacteria;Enterobacterales;Enterobacteriaceae;Escherichia;Escherichia coli;Escherichia coli O44;Escherichia coli 042	Bacteria	Bacteria	Proteobacteria	Gammaproteobacteria	Enterobacterales	Enterobacteriaceae	Escherichia	Escherichia coli	Complete	042				MLST.Escherichia_coli_1.410,MLST.Escherichia_coli_2.471																Good	2019-09-18T00:00:00Z			PRJNA560158	SAMN12569951	GCA_008042015.2		CP042934,CP042935,CP042936	University of Bern	Complete	Illumina NovaSeq and Oxford Nanopore	50.0x	CANU v. 1.7
564.44	Escherichia fergusonii strain ATCC 35473		564	131567;2;1224;1236;91347;543;561;564	cellular organisms;Bacteria;Proteobacteria;Gammaproteobacteria;Enterobacterales;Enterobacteriaceae;Escherichia;Escherichia fergusonii	Bacteria	Bacteria	Proteobacteria	Gammaproteobacteria	Enterobacterales	Enterobacteriaceae	Escherichia	Escherichia fergusonii	Complete	ATCC 35473																	ATCC: 35473			Good	2019-08-22T00:00:00Z			PRJNA218110	SAMN01916852	GCA_008064875.1		CP042942	CDC	Complete	PacBio	113.35X	HGAP v. 3
564.45	Escherichia fergusonii strain ATCC 35471		564	131567;2;1224;1236;91347;543;561;564	cellular organisms;Bacteria;Proteobacteria;Gammaproteobacteria;Enterobacterales;Enterobacteriaceae;Escherichia;Escherichia fergusonii	Bacteria	Bacteria	Proteobacteria	Gammaproteobacteria	Enterobacterales	Enterobacteriaceae	Escherichia	Escherichia fergusonii	Complete	ATCC 35471				MLST.Escherichia_coli_1.4419													ATCC: 35471			Good	2019-08-22T00:00:00Z			PRJNA218110	SAMN01916802	GCA_008064895.1		CP042945,CP042943,CP042944	CDC	Complete	PacBio	123.44X	HGAP v. 3
562.50775	Escherichia coli strain Ec-050		562	131567;2;1224;1236;91347;543;561;562	cellular organisms;Bacteria;Proteobacteria;Gammaproteobacteria;Enterobacterales;Enterobacteriaceae;Escherichia;Escherichia coli	Bacteria	Bacteria	Proteobacteria	Gammaproteobacteria	Enterobacterales	Enterobacteriaceae	Escherichia	Escherichia coli	Complete	Ec-050				MLST.Escherichia_coli_1.167,MLST.Escherichia_coli_2.2																Good	2019-08-29T00:00:00Z			PRJNA561521	SAMN12619458	GCA_008124425.1		CP043227,CP043229,CP043230,CP043228	University of Bern	Complete	Illumina NovaSeq and Oxford Nanopore	50.0x	CANU v. 1.7
562.50817	Escherichia coli strain ESBL 15		562	131567;2;1224;1236;91347;543;561;562	cellular organisms;Bacteria;Proteobacteria;Gammaproteobacteria;Enterobacterales;Enterobacteriaceae;Escherichia;Escherichia coli	Bacteria	Bacteria	Proteobacteria	Gammaproteobacteria	Enterobacterales	Enterobacteriaceae	Escherichia	Escherichia coli	Complete	ESBL 15				MLST.Escherichia_coli_1.40,MLST.Escherichia_coli_2.126												genotype:ST40				Good	2019-09-12T00:00:00Z	31485077		PRJNA554638	SAMN12275742	GCA_008370755.1		CP041678,CP041679,CP041680,CP041681	ETH Zurich	Complete	Illumina MiSeq; Oxford Nanopore MiniION	105.0x	Unicycler v. 0.4.7
562.51562	Escherichia coli strain SJ7		562	131567;2;1224;1236;91347;543;561;562	cellular organisms;Bacteria;Proteobacteria;Gammaproteobacteria;Enterobacterales;Enterobacteriaceae;Escherichia;Escherichia coli	Bacteria	Bacteria	Proteobacteria	Gammaproteobacteria	Enterobacterales	Enterobacteriaceae	Escherichia	Escherichia coli	Complete	SJ7				MLST.Escherichia_coli_2.135																Good	2019-10-01T00:00:00Z			PRJNA573729	SAMN12822940	GCA_008761535.1		CP044315	USDA-ARS, Western Regional Research Center	Complete	PacBio	196x	Flye v. 2.4.1
562.51602	Escherichia coli strain XDL		562	131567;2;1224;1236;91347;543;561;562	cellular organisms;Bacteria;Proteobacteria;Gammaproteobacteria;Enterobacterales;Enterobacteriaceae;Escherichia;Escherichia coli	Bacteria	Bacteria	Proteobacteria	Gammaproteobacteria	Enterobacterales	Enterobacteriaceae	Escherichia	Escherichia coli	Complete	XDL				MLST.Escherichia_coli_1.354,MLST.Escherichia_coli_2.39																Good	2019-10-09T00:00:00Z	31154009		PRJNA512967	SAMN10691120	GCA_008949495.1		SAIZ00000000	Sir Run Run Shaw Hospital	Complete	PacBio RSII	100x	Unicycler v. 0.4.7
562.52661	Escherichia coli strain CCUG 73778		562	131567;2;1224;1236;91347;543;561;562	cellular organisms;Bacteria;Proteobacteria;Gammaproteobacteria;Enterobacterales;Enterobacteriaceae;Escherichia;Escherichia coli	Bacteria	Bacteria	Proteobacteria	Gammaproteobacteria	Enterobacterales	Enterobacteriaceae	Escherichia	Escherichia coli	Complete	CCUG 73778				MLST.Escherichia_coli_2.43,MLST.Escherichia_coli_1.131													CCUG:73778			Good	2019-11-06T00:00:00Z			PRJNA305687	SAMN12169096	GCA_009577985.1		CP041337,CP041338,CP041339,CP041340,CP041341,CP041342,CP041343	University of Gothenburg - CCUG	Complete	Illumina MiSeq; Oxford Nanopore MiniION	200.0x	SPAdes v. 3.11.1
83334.298	Escherichia coli O157:H7 strain TT12B strain not applicable		83334	131567;2;1224;1236;91347;543;561;562;83334	cellular organisms;Bacteria;Proteobacteria;Gammaproteobacteria;Enterobacterales;Enterobacteriaceae;Escherichia;Escherichia coli;Escherichia coli O157	Bacteria	Bacteria	Proteobacteria	Gammaproteobacteria	Enterobacterales	Enterobacteriaceae	Escherichia	Escherichia coli	Complete	not applicable	O157:H7		EHEC	MLST.Escherichia_coli_1.11																Good	2019-11-08T00:00:00Z			PRJNA530317	SAMN11310481	GCA_009627495.1		CP038494,CP038495	University of Texas at San Antonio	Complete	PacBio RSII	142x	HGAP v. v2.3
83334.299	Escherichia coli O157:H7 strain CFSAN076619		83334	131567;2;1224;1236;91347;543;561;562;83334	cellular organisms;Bacteria;Proteobacteria;Gammaproteobacteria;Enterobacterales;Enterobacteriaceae;Escherichia;Escherichia coli;Escherichia coli O157	Bacteria	Bacteria	Proteobacteria	Gammaproteobacteria	Enterobacterales	Enterobacteriaceae	Escherichia	Escherichia coli	Complete	CFSAN076619				MLST.Escherichia_coli_1.11													ATCC:43890			Good	2019-11-12T00:00:00Z			PRJNA541972	SAMN10574722	GCA_009650175.1		CP045863,CP045864,CP045865	FDA Center for Food Safety and Applied Nutrition	Complete	Illumina MiSeq; Oxford Nanopore GridION	30.0x	SPAdes v. 3.12.0; CANU v. 1.7
562.53977	Escherichia coli strain EC2		562	131567;2;1224;1236;91347;543;561;562	cellular organisms;Bacteria;Proteobacteria;Gammaproteobacteria;Enterobacterales;Enterobacteriaceae;Escherichia;Escherichia coli	Bacteria	Bacteria	Proteobacteria	Gammaproteobacteria	Enterobacterales	Enterobacteriaceae	Escherichia	Escherichia coli	Complete	EC2				MLST.Escherichia_coli_1.167,MLST.Escherichia_coli_2.2												genotype:ST167				Good	2019-11-29T00:00:00Z			PRJNA555326	SAMN12307470	GCA_009720465.1		CP041955,CP041956,CP041957,CP041958,CP041959,CP041960	The University of Texas Health Science Center at Houston	Complete	Oxford Nanopore GridION	715x	Celera Assembler v. 1.8
562.53978	Escherichia coli strain ECO2947		562	131567;2;1224;1236;91347;543;561;562	cellular organisms;Bacteria;Proteobacteria;Gammaproteobacteria;Enterobacterales;Enterobacteriaceae;Escherichia;Escherichia coli	Bacteria	Bacteria	Proteobacteria	Gammaproteobacteria	Enterobacterales	Enterobacteriaceae	Escherichia	Escherichia coli	Complete	ECO2947																				Good	2019-11-30T00:00:00Z			PRJNA590596	SAMN13335779	GCA_009720605.1		CP046259,CP046261,CP046260	Center for Disease Control and Prevention of PLA	Complete	Illumina HiSeq; Oxford Nanopore MiniION	130.0x	unicycler v. v0.4.8-beta
562.54031	Escherichia coli strain P43A		562	131567;2;1224;1236;91347;543;561;562	cellular organisms;Bacteria;Proteobacteria;Gammaproteobacteria;Enterobacterales;Enterobacteriaceae;Escherichia;Escherichia coli	Bacteria	Bacteria	Proteobacteria	Gammaproteobacteria	Enterobacterales	Enterobacteriaceae	Escherichia	Escherichia coli	Complete	P43A				MLST.Escherichia_coli_1.195																Good	2019-12-18T00:00:00Z			PRJNA566431	SAMN12789776	GCA_009762365.1		CP044291,CP044292	Tufts University	Complete	Oxford Nanopore MinION; Illumina NextSeq	20.0x	Unicycler v. 2018-07-01T00:00:00
562.54034	Escherichia coli strain P276M		562	131567;2;1224;1236;91347;543;561;562	cellular organisms;Bacteria;Proteobacteria;Gammaproteobacteria;Enterobacterales;Enterobacteriaceae;Escherichia;Escherichia coli	Bacteria	Bacteria	Proteobacteria	Gammaproteobacteria	Enterobacterales	Enterobacteriaceae	Escherichia	Escherichia coli	Complete	P276M				MLST.Escherichia_coli_1.48																Good	2019-12-18T00:00:00Z			PRJNA566431	SAMN12789775	GCA_009762385.1		CP044293,CP044294	Tufts University	Complete	Oxford Nanopore MinION; Illumina NextSeq	20.0x	Unicycler v. 2018-07-01T00:00:00
562.55235	Escherichia coli strain 2EC1		562	131567;2;1224;1236;91347;543;561;562	cellular organisms;Bacteria;Proteobacteria;Gammaproteobacteria;Enterobacterales;Enterobacteriaceae;Escherichia;Escherichia coli	Bacteria	Bacteria	Proteobacteria	Gammaproteobacteria	Enterobacterales	Enterobacteriaceae	Escherichia	Escherichia coli	Complete	2EC1				MLST.Escherichia_coli_1.4977																Good	2020-01-19T00:00:00Z			PRJNA599529	SAMN13756204	GCA_009905115.1		CP047571,CP047572,CP047573,CP047574,CP047575	Temasek Life Sciences Laboratory Limited	Complete	Oxford Nanopore MiniION; Illumina NovaSeq	421.0x	Unicycler v. v0.4.8
562.55236	Escherichia coli strain 94EC		562	131567;2;1224;1236;91347;543;561;562	cellular organisms;Bacteria;Proteobacteria;Gammaproteobacteria;Enterobacterales;Enterobacteriaceae;Escherichia;Escherichia coli	Bacteria	Bacteria	Proteobacteria	Gammaproteobacteria	Enterobacterales	Enterobacteriaceae	Escherichia	Escherichia coli	Complete	94EC				MLST.Escherichia_coli_1.156																Good	2020-01-19T00:00:00Z			PRJNA599529	SAMN13756518	GCA_009905135.1		CP047576,CP047577,CP047578,CP047579,CP047580,CP047581,CP047582	Temasek Life Sciences Laboratory Limited	Complete	Oxford Nanopore MiniION; Illumina NovaSeq	433.0x	Unicycler v. v0.4.8
562.58132	Escherichia coli strain GZEC065		562	131567;2;1224;1236;91347;543;561;562	cellular organisms;Bacteria;Proteobacteria;Gammaproteobacteria;Enterobacterales;Enterobacteriaceae;Escherichia;Escherichia coli	Bacteria	Bacteria	Proteobacteria	Gammaproteobacteria	Enterobacterales	Enterobacteriaceae	Escherichia	Escherichia coli	Complete	GZEC065				MLST.Escherichia_coli_2.19,MLST.Escherichia_coli_1.156																Good	2020-02-01T00:00:00Z			PRJNA601848	SAMN13875146	GCA_010092405.1		CP048025,CP048028,CP048026,CP048027	Academy of Military Medical Sciences	Complete	Illumina MiSeq; Oxford Nanopore MiniION	113.0x	unicycler v. 0.4.8
562.58133	Escherichia coli strain 201609		562	131567;2;1224;1236;91347;543;561;562	cellular organisms;Bacteria;Proteobacteria;Gammaproteobacteria;Enterobacterales;Enterobacteriaceae;Escherichia;Escherichia coli	Bacteria	Bacteria	Proteobacteria	Gammaproteobacteria	Enterobacterales	Enterobacteriaceae	Escherichia	Escherichia coli	Complete	201609				MLST.Escherichia_coli_1.648												genotype:ST648				Good	2020-02-03T00:00:00Z			PRJNA602061	SAMN13880799	GCA_010092965.1		CP048107	Institute of Microbiology	Complete	Oxford Nanopore GridION	140.0x	canu v. v1.3
562.58217	Escherichia coli strain E138		562	131567;2;1224;1236;91347;543;561;562	cellular organisms;Bacteria;Proteobacteria;Gammaproteobacteria;Enterobacterales;Enterobacteriaceae;Escherichia;Escherichia coli	Bacteria	Bacteria	Proteobacteria	Gammaproteobacteria	Enterobacterales	Enterobacteriaceae	Escherichia	Escherichia coli	Complete	E138																				Good	2020-02-01T00:00:00Z			PRJDB6565	SAMD00108729	GCA_010724935.1		AP022351	Thailand-Japan Research Collaboration Center on Emerging and Re-emerging infections, Research Institute for Microbial Diseases, Osaka University	Complete	GridION; Illumina MiSeq	202x	flye v. 2.6
562.58218	Escherichia coli strain E302		562	131567;2;1224;1236;91347;543;561;562	cellular organisms;Bacteria;Proteobacteria;Gammaproteobacteria;Enterobacterales;Enterobacteriaceae;Escherichia;Escherichia coli	Bacteria	Bacteria	Proteobacteria	Gammaproteobacteria	Enterobacterales	Enterobacteriaceae	Escherichia	Escherichia coli	Complete	E302				MLST.Escherichia_coli_1.131																Good	2020-02-01T00:00:00Z			PRJDB6565	SAMD00186874	GCA_010725305.1		AP022362	Thailand-Japan Research Collaboration Center on Emerging and Re-emerging infections, Research Institute for Microbial Diseases, Osaka University	Complete	GridION, Illumina MiSeq	1x	flye v. 2.6
562.58277	Escherichia coli strain 190693		562	131567;2;1224;1236;91347;543;561;562	cellular organisms;Bacteria;Proteobacteria;Gammaproteobacteria;Enterobacterales;Enterobacteriaceae;Escherichia;Escherichia coli	Bacteria	Bacteria	Proteobacteria	Gammaproteobacteria	Enterobacterales	Enterobacteriaceae	Escherichia	Escherichia coli	Complete	190693				MLST.Escherichia_coli_2.8,MLST.Escherichia_coli_1.315																Good	2020-02-26T00:00:00Z			PRJNA607545	SAMN14137859	GCA_011022275.1		CP048934	Liverpool School of Tropical Medicine	Complete	Oxford Nanopore MiniION; Illumina MiSeq	76.0x	Unicycler v. 0.4.7
562.58366	Escherichia coli strain EC28		562	131567;2;1224;1236;91347;543;561;562	cellular organisms;Bacteria;Proteobacteria;Gammaproteobacteria;Enterobacterales;Enterobacteriaceae;Escherichia;Escherichia coli	Bacteria	Bacteria	Proteobacteria	Gammaproteobacteria	Enterobacterales	Enterobacteriaceae	Escherichia	Escherichia coli	Complete	EC28				MLST.Escherichia_coli_1.429,MLST.Escherichia_coli_2.634																Good	2020-03-01T00:00:00Z			PRJNA607867	SAMN14149865	GCA_011044355.1		CP049101,CP049102,CP049104,CP049105,CP049106,CP049103	Zhejiang Provincial People's Hospital	Complete	Oxford Nanopore GridION; Illumina NextSeq	250.0x	Unicycler v. v. 0.4.7
562.58442	Escherichia coli strain p11A		562	131567;2;1224;1236;91347;543;561;562	cellular organisms;Bacteria;Proteobacteria;Gammaproteobacteria;Enterobacterales;Enterobacteriaceae;Escherichia;Escherichia coli	Bacteria	Bacteria	Proteobacteria	Gammaproteobacteria	Enterobacterales	Enterobacteriaceae	Escherichia	Escherichia coli	Complete	p11A				MLST.Escherichia_coli_1.131,MLST.Escherichia_coli_2.43												genotype:ST131				Good	2020-03-16T00:00:00Z			PRJNA603908	SAMN13948684	GCA_011330935.1		CP049077,CP049078,CP049079	The University of Texas Health Science Center at Houston	Complete	Oxford Nanopore GridION	494x	Flye v. 2.6
562.58443	Escherichia coli strain p10A		562	131567;2;1224;1236;91347;543;561;562	cellular organisms;Bacteria;Proteobacteria;Gammaproteobacteria;Enterobacterales;Enterobacteriaceae;Escherichia;Escherichia coli	Bacteria	Bacteria	Proteobacteria	Gammaproteobacteria	Enterobacterales	Enterobacteriaceae	Escherichia	Escherichia coli	Complete	p10A				MLST.Escherichia_coli_2.2,MLST.Escherichia_coli_1.10												genotype:ST10				Good	2020-03-16T00:00:00Z			PRJNA603908	SAMN13948681	GCA_011331065.1		CP049081,CP049082,CP049083,CP049080,CP049084	The University of Texas Health Science Center at Houston	Complete	Oxford Nanopore GridION	373x	Flye v. 2.6
562.58444	Escherichia coli strain p4A		562	131567;2;1224;1236;91347;543;561;562	cellular organisms;Bacteria;Proteobacteria;Gammaproteobacteria;Enterobacterales;Enterobacteriaceae;Escherichia;Escherichia coli	Bacteria	Bacteria	Proteobacteria	Gammaproteobacteria	Enterobacterales	Enterobacteriaceae	Escherichia	Escherichia coli	Complete	p4A				MLST.Escherichia_coli_1.131,MLST.Escherichia_coli_2.43												genotype:ST131				Good	2020-03-16T00:00:00Z			PRJNA603908	SAMN13948677	GCA_011331215.1		CP049085	The University of Texas Health Science Center at Houston	Complete	Oxford Nanopore GridION	198x	Flye v. 2.6
562.58451	Escherichia coli strain 2017.15.01CC		562	131567;2;1224;1236;91347;543;561;562	cellular organisms;Bacteria;Proteobacteria;Gammaproteobacteria;Enterobacterales;Enterobacteriaceae;Escherichia;Escherichia coli	Bacteria	Bacteria	Proteobacteria	Gammaproteobacteria	Enterobacterales	Enterobacteriaceae	Escherichia	Escherichia coli	Complete	2017.15.01CC				MLST.Escherichia_coli_2.294,MLST.Escherichia_coli_1.201																Good	2020-02-11T00:00:00Z			PRJDB8858	SAMD00190256	GCA_011403355.1		AP021890	Osaka Institute of Public Health	Complete	Illumina HiSeq2500; ONT MinION	416x	Canu v. 1.7
562.58452	Escherichia coli strain 2017.01.04CC		562	131567;2;1224;1236;91347;543;561;562	cellular organisms;Bacteria;Proteobacteria;Gammaproteobacteria;Enterobacterales;Enterobacteriaceae;Escherichia;Escherichia coli	Bacteria	Bacteria	Proteobacteria	Gammaproteobacteria	Enterobacterales	Enterobacteriaceae	Escherichia	Escherichia coli	Complete	2017.01.04CC				MLST.Escherichia_coli_1.206																Good	2020-02-11T00:00:00Z			PRJDB8858	SAMD00190245	GCA_011404215.1		AP021891	Osaka Institute of Public Health	Complete	Illumina HiSeq2500; ONT MinION	785x	Canu v. 1.7
562.58457	Escherichia coli strain 2018-01-1CC		562	131567;2;1224;1236;91347;543;561;562	cellular organisms;Bacteria;Proteobacteria;Gammaproteobacteria;Enterobacterales;Enterobacteriaceae;Escherichia;Escherichia coli	Bacteria	Bacteria	Proteobacteria	Gammaproteobacteria	Enterobacterales	Enterobacteriaceae	Escherichia	Escherichia coli	Complete	2018-01-1CC				MLST.Escherichia_coli_1.206																Good	2020-02-11T00:00:00Z			PRJDB8858	SAMD00190246	GCA_011404355.1		AP021892	Osaka Institute of Public Health	Complete	Illumina HiSeq2500; ONT MinION	406x	Canu v. 1.7
562.58454	Escherichia coli strain 2018-06-4CC		562	131567;2;1224;1236;91347;543;561;562	cellular organisms;Bacteria;Proteobacteria;Gammaproteobacteria;Enterobacterales;Enterobacteriaceae;Escherichia;Escherichia coli	Bacteria	Bacteria	Proteobacteria	Gammaproteobacteria	Enterobacterales	Enterobacteriaceae	Escherichia	Escherichia coli	Complete	2018-06-4CC				MLST.Escherichia_coli_1.189																Good	2020-02-11T00:00:00Z			PRJDB8858	SAMD00190251	GCA_011404475.1		AP021893	Osaka Institute of Public Health	Complete	Illumina HiSeq2500; ONT MinION	779x	Canu v. 1.7
562.58455	Escherichia coli strain 2018-10-1CC		562	131567;2;1224;1236;91347;543;561;562	cellular organisms;Bacteria;Proteobacteria;Gammaproteobacteria;Enterobacterales;Enterobacteriaceae;Escherichia;Escherichia coli	Bacteria	Bacteria	Proteobacteria	Gammaproteobacteria	Enterobacterales	Enterobacteriaceae	Escherichia	Escherichia coli	Complete	2018-10-1CC				MLST.Escherichia_coli_1.165																Good	2020-02-11T00:00:00Z			PRJDB8858	SAMD00190253	GCA_011404595.1		AP021894	Osaka Institute of Public Health	Complete	Illumina HiSeq2500; ONT MinION	558x	Canu v. 1.7
562.58453	Escherichia coli strain 2018-11-3CC		562	131567;2;1224;1236;91347;543;561;562	cellular organisms;Bacteria;Proteobacteria;Gammaproteobacteria;Enterobacterales;Enterobacteriaceae;Escherichia;Escherichia coli	Bacteria	Bacteria	Proteobacteria	Gammaproteobacteria	Enterobacterales	Enterobacteriaceae	Escherichia	Escherichia coli	Complete	2018-11-3CC																				Good	2020-02-11T00:00:00Z			PRJDB8858	SAMD00190255	GCA_011404755.1		AP021895	Osaka Institute of Public Health	Complete	Illumina HiSeq2500; ONT MinION	630x	Canu v. 1.7
562.59140	Escherichia coli strain 52148		562	131567;2;1224;1236;91347;543;561;562	cellular organisms;Bacteria;Proteobacteria;Gammaproteobacteria;Enterobacterales;Enterobacteriaceae;Escherichia;Escherichia coli	Bacteria	Bacteria	Proteobacteria	Gammaproteobacteria	Enterobacterales	Enterobacteriaceae	Escherichia	Escherichia coli	Complete	52148				MLST.Escherichia_coli_1.167,MLST.Escherichia_coli_2.437																Good	2020-03-30T00:00:00Z			PRJNA613907	SAMN14421542	GCA_011769865.1		CP050382,CP050383,CP050384	Charles University in Prague	Complete	PacBio Sequel	641.0x	Microbial Assembly v. SMRT Link v.8
562.59215	Escherichia coli strain 8-3-DC15		562	131567;2;1224;1236;91347;543;561;562	cellular organisms;Bacteria;Proteobacteria;Gammaproteobacteria;Enterobacterales;Enterobacteriaceae;Escherichia;Escherichia coli	Bacteria	Bacteria	Proteobacteria	Gammaproteobacteria	Enterobacterales	Enterobacteriaceae	Escherichia	Escherichia coli	Complete	8-3-DC15				MLST.Escherichia_coli_1.270																Good	2020-04-09T00:00:00Z	29266651		PRJNA616136	SAMN14482837	GCA_012221365.1		CP050862,CP050863,CP050864	Monash University	Complete	Illumina NextSeq; Oxford Nanopore MiniION	34x	Unicycler v. 0.4.8
562.59216	Escherichia coli strain 8-3-Ti3		562	131567;2;1224;1236;91347;543;561;562	cellular organisms;Bacteria;Proteobacteria;Gammaproteobacteria;Enterobacterales;Enterobacteriaceae;Escherichia;Escherichia coli	Bacteria	Bacteria	Proteobacteria	Gammaproteobacteria	Enterobacterales	Enterobacteriaceae	Escherichia	Escherichia coli	Complete	8-3-Ti3				MLST.Escherichia_coli_1.270																Good	2020-04-09T00:00:00Z	29266651		PRJNA616136	SAMN14482836	GCA_012221565.1		CP050865,CP050866,CP050867	Monash University	Complete	Illumina NextSeq; Oxford Nanopore MiniION	35x	Unicycler v. 0.4.8
562.60261	Escherichia coli strain SCU-102		562	131567;2;1224;1236;91347;543;561;562	cellular organisms;Bacteria;Proteobacteria;Gammaproteobacteria;Enterobacterales;Enterobacteriaceae;Escherichia;Escherichia coli	Bacteria	Bacteria	Proteobacteria	Gammaproteobacteria	Enterobacterales	Enterobacteriaceae	Escherichia	Escherichia coli	Complete	SCU-102				MLST.Escherichia_coli_1.973,MLST.Escherichia_coli_2.597																Good	2020-04-30T00:00:00Z			PRJNA624897	SAMN14609768	GCA_012934435.1		CP051753	Santa Clara University	Complete	Illumina MiSeq, Oxford Nanopore MiniION	67x	Unicycler v. 0.4.8
562.60262	Escherichia coli strain SCU-105		562	131567;2;1224;1236;91347;543;561;562	cellular organisms;Bacteria;Proteobacteria;Gammaproteobacteria;Enterobacterales;Enterobacteriaceae;Escherichia;Escherichia coli	Bacteria	Bacteria	Proteobacteria	Gammaproteobacteria	Enterobacterales	Enterobacteriaceae	Escherichia	Escherichia coli	Complete	SCU-105				MLST.Escherichia_coli_2.77,MLST.Escherichia_coli_1.394																Good	2020-04-30T00:00:00Z			PRJNA624897	SAMN14609770	GCA_012934455.1		CP051738,CP051739,CP051740,CP051741,CP051742,CP051743	Santa Clara University	Complete	Illumina MiSeq, Oxford Nanopore MiniION	57x	Unicycler v. 0.4.8
562.60263	Escherichia coli strain SCU-108		562	131567;2;1224;1236;91347;543;561;562	cellular organisms;Bacteria;Proteobacteria;Gammaproteobacteria;Enterobacterales;Enterobacteriaceae;Escherichia;Escherichia coli	Bacteria	Bacteria	Proteobacteria	Gammaproteobacteria	Enterobacterales	Enterobacteriaceae	Escherichia	Escherichia coli	Complete	SCU-108				MLST.Escherichia_coli_1.95,MLST.Escherichia_coli_2.1																Good	2020-04-30T00:00:00Z			PRJNA624897	SAMN14609773	GCA_012934475.1		CP051735,CP051736,CP051737	Santa Clara University	Complete	Illumina MiSeq, Oxford Nanopore MiniION	37x	Unicycler v. 0.4.8
562.60264	Escherichia coli strain SCU-109		562	131567;2;1224;1236;91347;543;561;562	cellular organisms;Bacteria;Proteobacteria;Gammaproteobacteria;Enterobacterales;Enterobacteriaceae;Escherichia;Escherichia coli	Bacteria	Bacteria	Proteobacteria	Gammaproteobacteria	Enterobacterales	Enterobacteriaceae	Escherichia	Escherichia coli	Complete	SCU-109				MLST.Escherichia_coli_1.963																Good	2020-04-30T00:00:00Z			PRJNA624897	SAMN14609774	GCA_012934495.1		CP051733,CP051734	Santa Clara University	Complete	Illumina MiSeq, Oxford Nanopore MiniION	32x	Unicycler v. 0.4.8
562.60265	Escherichia coli strain SCU-111		562	131567;2;1224;1236;91347;543;561;562	cellular organisms;Bacteria;Proteobacteria;Gammaproteobacteria;Enterobacterales;Enterobacteriaceae;Escherichia;Escherichia coli	Bacteria	Bacteria	Proteobacteria	Gammaproteobacteria	Enterobacterales	Enterobacteriaceae	Escherichia	Escherichia coli	Complete	SCU-111				MLST.Escherichia_coli_1.491,MLST.Escherichia_coli_2.375																Good	2020-04-30T00:00:00Z			PRJNA624897	SAMN14609775	GCA_012934515.1		CP051727,CP051732,CP051728,CP051729,CP051730,CP051731	Santa Clara University	Complete	Illumina MiSeq, Oxford Nanopore MiniION	120x	Unicycler v. 0.4.8
562.60266	Escherichia coli strain SCU-112		562	131567;2;1224;1236;91347;543;561;562	cellular organisms;Bacteria;Proteobacteria;Gammaproteobacteria;Enterobacterales;Enterobacteriaceae;Escherichia;Escherichia coli	Bacteria	Bacteria	Proteobacteria	Gammaproteobacteria	Enterobacterales	Enterobacteriaceae	Escherichia	Escherichia coli	Complete	SCU-112				MLST.Escherichia_coli_1.73																Good	2020-04-30T00:00:00Z			PRJNA624897	SAMN14609776	GCA_012934535.1		CP051725,CP051726	Santa Clara University	Complete	Illumina MiSeq, Oxford Nanopore MiniION	25x	Unicycler v. 0.4.8
562.60267	Escherichia coli strain SCU-116		562	131567;2;1224;1236;91347;543;561;562	cellular organisms;Bacteria;Proteobacteria;Gammaproteobacteria;Enterobacterales;Enterobacteriaceae;Escherichia;Escherichia coli	Bacteria	Bacteria	Proteobacteria	Gammaproteobacteria	Enterobacterales	Enterobacteriaceae	Escherichia	Escherichia coli	Complete	SCU-116				MLST.Escherichia_coli_1.95,MLST.Escherichia_coli_2.1																Good	2020-04-30T00:00:00Z			PRJNA624897	SAMN14609778	GCA_012934555.1		CP051719,CP051720,CP051721,CP051722,CP051723,CP051724	Santa Clara University	Complete	Illumina MiSeq, Oxford Nanopore MiniION	21x	Unicycler v. 0.4.8
562.60268	Escherichia coli strain SCU-118		562	131567;2;1224;1236;91347;543;561;562	cellular organisms;Bacteria;Proteobacteria;Gammaproteobacteria;Enterobacterales;Enterobacteriaceae;Escherichia;Escherichia coli	Bacteria	Bacteria	Proteobacteria	Gammaproteobacteria	Enterobacterales	Enterobacteriaceae	Escherichia	Escherichia coli	Complete	SCU-118				MLST.Escherichia_coli_2.2,MLST.Escherichia_coli_1.10																Good	2020-04-30T00:00:00Z			PRJNA624897	SAMN14609779	GCA_012934575.1		CP051716,CP051717,CP051718	Santa Clara University	Complete	Illumina MiSeq, Oxford Nanopore MiniION	30x	Unicycler v. 0.4.8
562.60271	Escherichia coli strain SCU-122		562	131567;2;1224;1236;91347;543;561;562	cellular organisms;Bacteria;Proteobacteria;Gammaproteobacteria;Enterobacterales;Enterobacteriaceae;Escherichia;Escherichia coli	Bacteria	Bacteria	Proteobacteria	Gammaproteobacteria	Enterobacterales	Enterobacteriaceae	Escherichia	Escherichia coli	Complete	SCU-122				MLST.Escherichia_coli_2.694,MLST.Escherichia_coli_1.95																Good	2020-04-30T00:00:00Z			PRJNA624897	SAMN14609782	GCA_012934595.1		CP051714,CP051715	Santa Clara University	Complete	Illumina MiSeq, Oxford Nanopore MiniION	20x	Unicycler v. 0.4.8
562.60270	Escherichia coli strain SCU-123		562	131567;2;1224;1236;91347;543;561;562	cellular organisms;Bacteria;Proteobacteria;Gammaproteobacteria;Enterobacterales;Enterobacteriaceae;Escherichia;Escherichia coli	Bacteria	Bacteria	Proteobacteria	Gammaproteobacteria	Enterobacterales	Enterobacteriaceae	Escherichia	Escherichia coli	Complete	SCU-123				MLST.Escherichia_coli_2.1,MLST.Escherichia_coli_1.95																Good	2020-04-30T00:00:00Z			PRJNA624897	SAMN14609783	GCA_012934615.1		CP051711,CP051712,CP051713	Santa Clara University	Complete	Illumina MiSeq, Oxford Nanopore MiniION	44x	Unicycler v. 0.4.8
562.60269	Escherichia coli strain SCU-124		562	131567;2;1224;1236;91347;543;561;562	cellular organisms;Bacteria;Proteobacteria;Gammaproteobacteria;Enterobacterales;Enterobacteriaceae;Escherichia;Escherichia coli	Bacteria	Bacteria	Proteobacteria	Gammaproteobacteria	Enterobacterales	Enterobacteriaceae	Escherichia	Escherichia coli	Complete	SCU-124				MLST.Escherichia_coli_1.357,MLST.Escherichia_coli_2.404																Good	2020-04-30T00:00:00Z			PRJNA624897	SAMN14609784	GCA_012934635.1		CP051706,CP051707,CP051708,CP051709,CP051710	Santa Clara University	Complete	Illumina MiSeq, Oxford Nanopore MiniION	36x	Unicycler v. 0.4.8
562.60273	Escherichia coli strain SCU-125		562	131567;2;1224;1236;91347;543;561;562	cellular organisms;Bacteria;Proteobacteria;Gammaproteobacteria;Enterobacterales;Enterobacteriaceae;Escherichia;Escherichia coli	Bacteria	Bacteria	Proteobacteria	Gammaproteobacteria	Enterobacterales	Enterobacteriaceae	Escherichia	Escherichia coli	Complete	SCU-125				MLST.Escherichia_coli_2.55,MLST.Escherichia_coli_1.144																Good	2020-04-30T00:00:00Z			PRJNA624897	SAMN14609785	GCA_012934655.1		CP051700,CP051701,CP051702,CP051703,CP051704,CP051705	Santa Clara University	Complete	Illumina MiSeq, Oxford Nanopore MiniION	14x	Unicycler v. 0.4.8
562.60272	Escherichia coli strain SCU-152		562	131567;2;1224;1236;91347;543;561;562	cellular organisms;Bacteria;Proteobacteria;Gammaproteobacteria;Enterobacterales;Enterobacteriaceae;Escherichia;Escherichia coli	Bacteria	Bacteria	Proteobacteria	Gammaproteobacteria	Enterobacterales	Enterobacteriaceae	Escherichia	Escherichia coli	Complete	SCU-152				MLST.Escherichia_coli_1.54																Good	2020-04-30T00:00:00Z			PRJNA624897	SAMN14609787	GCA_012934675.1		CP051698,CP051699	Santa Clara University	Complete	Illumina MiSeq, Oxford Nanopore MiniION	24x	Unicycler v. 0.4.8
562.60274	Escherichia coli strain SCU-301		562	131567;2;1224;1236;91347;543;561;562	cellular organisms;Bacteria;Proteobacteria;Gammaproteobacteria;Enterobacterales;Enterobacteriaceae;Escherichia;Escherichia coli	Bacteria	Bacteria	Proteobacteria	Gammaproteobacteria	Enterobacterales	Enterobacteriaceae	Escherichia	Escherichia coli	Complete	SCU-301				MLST.Escherichia_coli_1.967																Good	2020-04-30T00:00:00Z			PRJNA624897	SAMN14609790	GCA_012934695.1		CP051751,CP051752	Santa Clara University	Complete	Illumina MiSeq, Oxford Nanopore MiniION	20x	Unicycler v. 0.4.8
562.60275	Escherichia coli strain SCU-313		562	131567;2;1224;1236;91347;543;561;562	cellular organisms;Bacteria;Proteobacteria;Gammaproteobacteria;Enterobacterales;Enterobacteriaceae;Escherichia;Escherichia coli	Bacteria	Bacteria	Proteobacteria	Gammaproteobacteria	Enterobacterales	Enterobacteriaceae	Escherichia	Escherichia coli	Complete	SCU-313				MLST.Escherichia_coli_1.69,MLST.Escherichia_coli_2.3																Good	2020-04-30T00:00:00Z			PRJNA624897	SAMN14609793	GCA_012934715.1		CP051694,CP051695,CP051696,CP051697	Santa Clara University	Complete	Illumina MiSeq, Oxford Nanopore MiniION	28x	Unicycler v. 0.4.8
562.61462	Escherichia coli strain SCU-318		562	131567;2;1224;1236;91347;543;561;562	cellular organisms;Bacteria;Proteobacteria;Gammaproteobacteria;Enterobacterales;Enterobacteriaceae;Escherichia;Escherichia coli	Bacteria	Bacteria	Proteobacteria	Gammaproteobacteria	Enterobacterales	Enterobacteriaceae	Escherichia	Escherichia coli	Complete	SCU-318				MLST.Escherichia_coli_1.106																Good	2020-04-30T00:00:00Z			PRJNA624897	SAMN14609794	GCA_012934735.1		CP051692,CP051693	Santa Clara University	Complete	Illumina MiSeq, Oxford Nanopore MiniION	22x	Flye v. 2.6
562.60277	Escherichia coli strain SCU-387		562	131567;2;1224;1236;91347;543;561;562	cellular organisms;Bacteria;Proteobacteria;Gammaproteobacteria;Enterobacterales;Enterobacteriaceae;Escherichia;Escherichia coli	Bacteria	Bacteria	Proteobacteria	Gammaproteobacteria	Enterobacterales	Enterobacteriaceae	Escherichia	Escherichia coli	Complete	SCU-387				MLST.Escherichia_coli_2.6,MLST.Escherichia_coli_1.14																Good	2020-04-30T00:00:00Z			PRJNA624897	SAMN14609795	GCA_012934765.1		CP051688,CP051689,CP051690,CP051691	Santa Clara University	Complete	Illumina MiSeq, Oxford Nanopore MiniION	18x	Unicycler v. 0.4.8
562.60279	Escherichia coli strain SCU-484		562	131567;2;1224;1236;91347;543;561;562	cellular organisms;Bacteria;Proteobacteria;Gammaproteobacteria;Enterobacterales;Enterobacteriaceae;Escherichia;Escherichia coli	Bacteria	Bacteria	Proteobacteria	Gammaproteobacteria	Enterobacterales	Enterobacteriaceae	Escherichia	Escherichia coli	Complete	SCU-484				MLST.Escherichia_coli_1.998,MLST.Escherichia_coli_2.129																Good	2020-04-30T00:00:00Z			PRJNA624897	SAMN14609800	GCA_012934785.1		CP051744,CP051745,CP051746,CP051747,CP051748	Santa Clara University	Complete	Illumina MiSeq, Oxford Nanopore MiniION	38x	Unicycler v. 0.4.8
562.60288	Escherichia coli strain SCU-101		562	131567;2;1224;1236;91347;543;561;562	cellular organisms;Bacteria;Proteobacteria;Gammaproteobacteria;Enterobacterales;Enterobacteriaceae;Escherichia;Escherichia coli	Bacteria	Bacteria	Proteobacteria	Gammaproteobacteria	Enterobacterales	Enterobacteriaceae	Escherichia	Escherichia coli	Complete	SCU-101				MLST.Escherichia_coli_1.1262,MLST.Escherichia_coli_2.29																Good	2020-05-05T00:00:00Z			PRJNA607272	SAMN14125718	GCA_012974565.1		CP048920	Santa Clara University	Complete	Illumina MiSeq; Oxford Nanopore MiniION	163.0x	Unicycler v. 0.4.8
562.60434	Escherichia coli strain SCU-306		562	131567;2;1224;1236;91347;543;561;562	cellular organisms;Bacteria;Proteobacteria;Gammaproteobacteria;Enterobacterales;Enterobacteriaceae;Escherichia;Escherichia coli	Bacteria	Bacteria	Proteobacteria	Gammaproteobacteria	Enterobacterales	Enterobacteriaceae	Escherichia	Escherichia coli	Complete	SCU-306				MLST.Escherichia_coli_2.1,MLST.Escherichia_coli_1.95																Good	2020-05-13T00:00:00Z			PRJNA624897	SAMN14609791	GCA_013084945.1		CP053231,CP053232,CP053233	Santa Clara University	Complete	Illumina MiSeq, Oxford Nanopore MiniION	29x	Unicycler v. 0.4.8
562.60433	Escherichia coli strain SCU-482		562	131567;2;1224;1236;91347;543;561;562	cellular organisms;Bacteria;Proteobacteria;Gammaproteobacteria;Enterobacterales;Enterobacteriaceae;Escherichia;Escherichia coli	Bacteria	Bacteria	Proteobacteria	Gammaproteobacteria	Enterobacterales	Enterobacteriaceae	Escherichia	Escherichia coli	Complete	SCU-482				MLST.Escherichia_coli_2.3,MLST.Escherichia_coli_1.69																Good	2020-05-13T00:00:00Z			PRJNA624897	SAMN14609798	GCA_013085025.1		CP053247,CP053248,CP053249,CP053250	Santa Clara University	Complete	Illumina MiSeq, Oxford Nanopore MiniION	34x	Unicycler v. 0.4.8
562.60436	Escherichia coli strain SCU-106		562	131567;2;1224;1236;91347;543;561;562	cellular organisms;Bacteria;Proteobacteria;Gammaproteobacteria;Enterobacterales;Enterobacteriaceae;Escherichia;Escherichia coli	Bacteria	Bacteria	Proteobacteria	Gammaproteobacteria	Enterobacterales	Enterobacteriaceae	Escherichia	Escherichia coli	Complete	SCU-106																				Good	2020-05-13T00:00:00Z			PRJNA624897	SAMN14609771	GCA_013085185.1		CP053234,CP053235,CP053244,CP053236,CP053237,CP053238,CP053239,CP053240,CP053241,CP053242,CP053243	Santa Clara University	Complete	Illumina MiSeq, Oxford Nanopore MiniION	14x	Unicycler v. 0.4.8
562.60435	Escherichia coli strain SCU-485		562	131567;2;1224;1236;91347;543;561;562	cellular organisms;Bacteria;Proteobacteria;Gammaproteobacteria;Enterobacterales;Enterobacteriaceae;Escherichia;Escherichia coli	Bacteria	Bacteria	Proteobacteria	Gammaproteobacteria	Enterobacterales	Enterobacteriaceae	Escherichia	Escherichia coli	Complete	SCU-485				MLST.Escherichia_coli_1.420,MLST.Escherichia_coli_2.61																Good	2020-05-13T00:00:00Z			PRJNA624897	SAMN14609801	GCA_013085205.1		CP053245,CP053246	Santa Clara University	Complete	Illumina MiSeq, Oxford Nanopore MiniION	27x	Unicycler v. 0.4.8
562.60437	Escherichia coli strain SCU-308		562	131567;2;1224;1236;91347;543;561;562	cellular organisms;Bacteria;Proteobacteria;Gammaproteobacteria;Enterobacterales;Enterobacteriaceae;Escherichia;Escherichia coli	Bacteria	Bacteria	Proteobacteria	Gammaproteobacteria	Enterobacterales	Enterobacteriaceae	Escherichia	Escherichia coli	Complete	SCU-308				MLST.Escherichia_coli_2.24,MLST.Escherichia_coli_1.58																Good	2020-05-14T00:00:00Z			PRJNA624897	SAMN14609792	GCA_013085865.1		CP053281,CP053282,CP053283	Santa Clara University	Complete	Illumina MiSeq, Oxford Nanopore MiniION	33x	Unicycler v. 0.4.8
562.60438	Escherichia coli strain SCU-204		562	131567;2;1224;1236;91347;543;561;562	cellular organisms;Bacteria;Proteobacteria;Gammaproteobacteria;Enterobacterales;Enterobacteriaceae;Escherichia;Escherichia coli	Bacteria	Bacteria	Proteobacteria	Gammaproteobacteria	Enterobacterales	Enterobacteriaceae	Escherichia	Escherichia coli	Complete	SCU-204				MLST.Escherichia_coli_2.53,MLST.Escherichia_coli_1.1193																Good	2020-05-14T00:00:00Z			PRJNA624897	SAMN14609789	GCA_013085905.1		CP053251,CP053253,CP053252,CP053254,CP053255	Santa Clara University	Complete	Illumina MiSeq, Oxford Nanopore MiniION	102x	Flye v. 2.6
562.61481	Escherichia coli strain ampC_0069		562	131567;2;1224;1236;91347;543;561;562	cellular organisms;Bacteria;Proteobacteria;Gammaproteobacteria;Enterobacterales;Enterobacteriaceae;Escherichia;Escherichia coli	Bacteria	Bacteria	Proteobacteria	Gammaproteobacteria	Enterobacterales	Enterobacteriaceae	Escherichia	Escherichia coli	Complete	ampC_0069				MLST.Escherichia_coli_1.648												genotype:ST648				Good	2020-06-09T00:00:00Z			PRJNA592140	SAMN13412318	GCA_013305705.1		CP046396	Radboudumc	Complete	Illumina MiSeq; PacBio Sequel	496.0x	Unicycler v. 0.4.7
562.61490	Escherichia coli strain SCU-176		562	131567;2;1224;1236;91347;543;561;562	cellular organisms;Bacteria;Proteobacteria;Gammaproteobacteria;Enterobacterales;Enterobacteriaceae;Escherichia;Escherichia coli	Bacteria	Bacteria	Proteobacteria	Gammaproteobacteria	Enterobacterales	Enterobacteriaceae	Escherichia	Escherichia coli	Complete	SCU-176				MLST.Escherichia_coli_1.550,MLST.Escherichia_coli_2.6																Good	2020-06-10T00:00:00Z			PRJNA624897	SAMN14943547	GCA_013315675.1		CP054345,CP054346,CP054347,CP054348,CP054349,CP054350,CP054351,CP054352	Santa Clara University	Complete	Illumina MiSeq, Oxford Nanopore MiniION	100x	Unicycler v. 0.4.8
562.61488	Escherichia coli strain SCU-172		562	131567;2;1224;1236;91347;543;561;562	cellular organisms;Bacteria;Proteobacteria;Gammaproteobacteria;Enterobacterales;Enterobacteriaceae;Escherichia;Escherichia coli	Bacteria	Bacteria	Proteobacteria	Gammaproteobacteria	Enterobacterales	Enterobacteriaceae	Escherichia	Escherichia coli	Complete	SCU-172				MLST.Escherichia_coli_1.379																Good	2020-06-10T00:00:00Z			PRJNA624897	SAMN14943545	GCA_013315695.1		CP054353,CP054354,CP054355,CP054356,CP054357,CP054358,CP054359,CP054360,CP054361,CP054362	Santa Clara University	Complete	Illumina MiSeq, Oxford Nanopore MiniION	78x	Unicycler v. 0.4.8
562.61487	Escherichia coli strain SCU-171		562	131567;2;1224;1236;91347;543;561;562	cellular organisms;Bacteria;Proteobacteria;Gammaproteobacteria;Enterobacterales;Enterobacteriaceae;Escherichia;Escherichia coli	Bacteria	Bacteria	Proteobacteria	Gammaproteobacteria	Enterobacterales	Enterobacteriaceae	Escherichia	Escherichia coli	Complete	SCU-171				MLST.Escherichia_coli_1.657																Good	2020-06-10T00:00:00Z			PRJNA624897	SAMN14943544	GCA_013315715.1		CP054363,CP054364,CP054365,CP054366,CP054367	Santa Clara University	Complete	Illumina MiSeq, Oxford Nanopore MiniION	74x	Unicycler v. 0.4.8
562.61489	Escherichia coli strain SCU-115		562	131567;2;1224;1236;91347;543;561;562	cellular organisms;Bacteria;Proteobacteria;Gammaproteobacteria;Enterobacterales;Enterobacteriaceae;Escherichia;Escherichia coli	Bacteria	Bacteria	Proteobacteria	Gammaproteobacteria	Enterobacterales	Enterobacteriaceae	Escherichia	Escherichia coli	Complete	SCU-115				MLST.Escherichia_coli_1.1155																Good	2020-06-10T00:00:00Z			PRJNA624897	SAMN14943543	GCA_013315735.1		CP054368,CP054369,CP054370	Santa Clara University	Complete	Illumina MiSeq, Oxford Nanopore MiniION	70x	Unicycler v. 0.4.8
562.61492	Escherichia coli strain SCU-316		562	131567;2;1224;1236;91347;543;561;562	cellular organisms;Bacteria;Proteobacteria;Gammaproteobacteria;Enterobacterales;Enterobacteriaceae;Escherichia;Escherichia coli	Bacteria	Bacteria	Proteobacteria	Gammaproteobacteria	Enterobacterales	Enterobacteriaceae	Escherichia	Escherichia coli	Complete	SCU-316				MLST.Escherichia_coli_1.57,MLST.Escherichia_coli_2.305																Good	2020-06-10T00:00:00Z			PRJNA624897	SAMN14943536	GCA_013315755.1		CP054371	Santa Clara University	Complete	Illumina MiSeq, Oxford Nanopore MiniION	95x	Unicycler v. 0.4.8
562.61499	Escherichia coli strain SCU-113		562	131567;2;1224;1236;91347;543;561;562	cellular organisms;Bacteria;Proteobacteria;Gammaproteobacteria;Enterobacterales;Enterobacteriaceae;Escherichia;Escherichia coli	Bacteria	Bacteria	Proteobacteria	Gammaproteobacteria	Enterobacterales	Enterobacteriaceae	Escherichia	Escherichia coli	Complete	SCU-113																				Good	2020-06-10T00:00:00Z			PRJNA624897	SAMN14609777	GCA_013315975.1		CP051765	Santa Clara University	Complete	Illumina MiSeq, Oxford Nanopore MiniION	86x	Unicycler v. 0.4.8
562.61491	Escherichia coli strain SCU-104		562	131567;2;1224;1236;91347;543;561;562	cellular organisms;Bacteria;Proteobacteria;Gammaproteobacteria;Enterobacterales;Enterobacteriaceae;Escherichia;Escherichia coli	Bacteria	Bacteria	Proteobacteria	Gammaproteobacteria	Enterobacterales	Enterobacteriaceae	Escherichia	Escherichia coli	Complete	SCU-104				MLST.Escherichia_coli_2.2																Good	2020-06-10T00:00:00Z			PRJNA624897	SAMN14609769	GCA_013315995.1		CP053284,CP053285	Santa Clara University	Complete	Illumina MiSeq, Oxford Nanopore MiniION	47x	Unicycler v. 0.4.8
562.61501	Escherichia coli strain MS6193		562	131567;2;1224;1236;91347;543;561;562	cellular organisms;Bacteria;Proteobacteria;Gammaproteobacteria;Enterobacterales;Enterobacteriaceae;Escherichia;Escherichia coli	Bacteria	Bacteria	Proteobacteria	Gammaproteobacteria	Enterobacterales	Enterobacteriaceae	Escherichia	Escherichia coli	Complete	MS6193				MLST.Escherichia_coli_2.88,MLST.Escherichia_coli_1.2480																Good	2020-06-10T00:00:00Z			PRJNA580336	SAMN13155539	GCA_013317085.1		CP047405,CP047406,CP047407,CP047408	The University of Melbourne	Complete	PacBio RSII; Illumina HiSeq	86.7x	HGAP v. 2.3.0
562.61513	Escherichia coli strain TUM18530		562	131567;2;1224;1236;91347;543;561;562	cellular organisms;Bacteria;Proteobacteria;Gammaproteobacteria;Enterobacterales;Enterobacteriaceae;Escherichia;Escherichia coli	Bacteria	Bacteria	Proteobacteria	Gammaproteobacteria	Enterobacterales	Enterobacteriaceae	Escherichia	Escherichia coli	Complete	TUM18530				MLST.Escherichia_coli_2.31,MLST.Escherichia_coli_1.1011																Good	2020-06-04T00:00:00Z			PRJDB8376	SAMD00172786	GCA_013340785.1		AP023190,AP023191,AP023192,AP023193,AP023194,AP023195,AP023196	Toho University	Complete	MiSeq; MinION	259x	Unicycler Assembly v. 0.4.4
562.61515	Escherichia coli strain TUM18780		562	131567;2;1224;1236;91347;543;561;562	cellular organisms;Bacteria;Proteobacteria;Gammaproteobacteria;Enterobacterales;Enterobacteriaceae;Escherichia;Escherichia coli	Bacteria	Bacteria	Proteobacteria	Gammaproteobacteria	Enterobacterales	Enterobacteriaceae	Escherichia	Escherichia coli	Complete	TUM18780				MLST.Escherichia_coli_2.31,MLST.Escherichia_coli_1.1011																Good	2020-06-04T00:00:00Z			PRJDB8376	SAMD00172787	GCA_013340805.1		AP023197,AP023198,AP023199,AP023200,AP023201,AP023202,AP023203,AP023204	Toho University	Complete	MiSeq; MinION	173x	Unicycler Assembly v. 0.4.4
562.61514	Escherichia coli strain TUM18781		562	131567;2;1224;1236;91347;543;561;562	cellular organisms;Bacteria;Proteobacteria;Gammaproteobacteria;Enterobacterales;Enterobacteriaceae;Escherichia;Escherichia coli	Bacteria	Bacteria	Proteobacteria	Gammaproteobacteria	Enterobacterales	Enterobacteriaceae	Escherichia	Escherichia coli	Complete	TUM18781				MLST.Escherichia_coli_1.2040																Good	2020-06-04T00:00:00Z			PRJDB8376	SAMD00172788	GCA_013340825.1		AP023205,AP023206,AP023207,AP023208,AP023209,AP023210,AP023211	Toho University	Complete	MiSeq; MinION	186x	Unicycler Assembly v. 0.4.4
562.61573	Escherichia coli strain SCU-182		562	131567;2;1224;1236;91347;543;561;562	cellular organisms;Bacteria;Proteobacteria;Gammaproteobacteria;Enterobacterales;Enterobacteriaceae;Escherichia;Escherichia coli	Bacteria	Bacteria	Proteobacteria	Gammaproteobacteria	Enterobacterales	Enterobacteriaceae	Escherichia	Escherichia coli	Complete	SCU-182				MLST.Escherichia_coli_1.131																Good	2020-06-10T00:00:00Z			PRJNA624897	SAMN14943535	GCA_013344585.1		CP054372,CP054373,CP054374,CP054375,CP054376,CP054377,CP054378	Santa Clara University	Complete	Illumina MiSeq, Oxford Nanopore MiniION	91x	Flye, Unicycler v. 2.6, 0.4.8
562.61584	Escherichia coli strain SCU-164		562	131567;2;1224;1236;91347;543;561;562	cellular organisms;Bacteria;Proteobacteria;Gammaproteobacteria;Enterobacterales;Enterobacteriaceae;Escherichia;Escherichia coli	Bacteria	Bacteria	Proteobacteria	Gammaproteobacteria	Enterobacterales	Enterobacteriaceae	Escherichia	Escherichia coli	Complete	SCU-164				MLST.Escherichia_coli_1.38,MLST.Escherichia_coli_2.8																Good	2020-06-16T00:00:00Z			PRJNA624897	SAMN14609788	GCA_013347985.1		CP054343,CP054344	Santa Clara University	Complete	Illumina MiSeq, Oxford Nanopore MiniION	47x	Unicycler v. 0.4.8
562.61593	Escherichia coli strain MS6192		562	131567;2;1224;1236;91347;543;561;562	cellular organisms;Bacteria;Proteobacteria;Gammaproteobacteria;Enterobacterales;Enterobacteriaceae;Escherichia;Escherichia coli	Bacteria	Bacteria	Proteobacteria	Gammaproteobacteria	Enterobacterales	Enterobacteriaceae	Escherichia	Escherichia coli	Complete	MS6192			ExPEC	MLST.Escherichia_coli_2.88,MLST.Escherichia_coli_1.2480																Good	2020-06-17T00:00:00Z			PRJNA580334	SAMN13155204	GCA_013357345.1		CP054940,CP054941,CP054942,CP054943,CP054944	The University of Melbourne	Complete	PacBio RS; Illumina HiSeq	112.93x	HGAP v. 2.3.0
562.61705	Escherichia coli strain EcPF40		562	131567;2;1224;1236;91347;543;561;562	cellular organisms;Bacteria;Proteobacteria;Gammaproteobacteria;Enterobacterales;Enterobacteriaceae;Escherichia;Escherichia coli	Bacteria	Bacteria	Proteobacteria	Gammaproteobacteria	Enterobacterales	Enterobacteriaceae	Escherichia	Escherichia coli	Complete	EcPF40			UPEC	MLST.Escherichia_coli_2.53,MLST.Escherichia_coli_1.1193																Good	2020-06-24T00:00:00Z			PRJNA636382	SAMN15075998	GCA_013372305.1		CP054214,CP054215,CP054216,CP054217,CP054218	University of Texas at Dallas	Complete	Illumina NextSeq, ONT MinION	64x, 315x	Unicycler v. v.0.4.14
562.61706	Escherichia coli strain EcPF18		562	131567;2;1224;1236;91347;543;561;562	cellular organisms;Bacteria;Proteobacteria;Gammaproteobacteria;Enterobacterales;Enterobacteriaceae;Escherichia;Escherichia coli	Bacteria	Bacteria	Proteobacteria	Gammaproteobacteria	Enterobacterales	Enterobacteriaceae	Escherichia	Escherichia coli	Complete	EcPF18			UPEC	MLST.Escherichia_coli_1.131																Good	2020-06-24T00:00:00Z			PRJNA636382	SAMN15075997	GCA_013372325.1		CP054219,CP054220,CP054221,CP054222,CP054223	University of Texas at Dallas	Complete	Illumina NextSeq, ONT MinION	310x, 161x	Unicycler v. v.0.4.13
562.61708	Escherichia coli strain EcPF16		562	131567;2;1224;1236;91347;543;561;562	cellular organisms;Bacteria;Proteobacteria;Gammaproteobacteria;Enterobacterales;Enterobacteriaceae;Escherichia;Escherichia coli	Bacteria	Bacteria	Proteobacteria	Gammaproteobacteria	Enterobacterales	Enterobacteriaceae	Escherichia	Escherichia coli	Complete	EcPF16			UPEC	MLST.Escherichia_coli_1.216																Good	2020-06-24T00:00:00Z			PRJNA636382	SAMN15075996	GCA_013372345.1		CP054224,CP054225,CP054226	University of Texas at Dallas	Complete	Illumina NextSeq, ONT MinION	231x, 197x	Unicycler v. v.0.4.12
562.61707	Escherichia coli strain EcPF15		562	131567;2;1224;1236;91347;543;561;562	cellular organisms;Bacteria;Proteobacteria;Gammaproteobacteria;Enterobacterales;Enterobacteriaceae;Escherichia;Escherichia coli	Bacteria	Bacteria	Proteobacteria	Gammaproteobacteria	Enterobacterales	Enterobacteriaceae	Escherichia	Escherichia coli	Complete	EcPF15			UPEC	MLST.Escherichia_coli_1.394																Good	2020-06-24T00:00:00Z			PRJNA636382	SAMN15075995	GCA_013372365.1		CP054227,CP054228,CP054229	University of Texas at Dallas	Complete	Illumina NextSeq, ONT MinION	70x, 250x	Unicycler v. v.0.4.11
562.61709	Escherichia coli strain EcPF14		562	131567;2;1224;1236;91347;543;561;562	cellular organisms;Bacteria;Proteobacteria;Gammaproteobacteria;Enterobacterales;Enterobacteriaceae;Escherichia;Escherichia coli	Bacteria	Bacteria	Proteobacteria	Gammaproteobacteria	Enterobacterales	Enterobacteriaceae	Escherichia	Escherichia coli	Complete	EcPF14			UPEC	MLST.Escherichia_coli_1.73																Good	2020-06-24T00:00:00Z			PRJNA636382	SAMN15075994	GCA_013372385.1		CP054230,CP054231	University of Texas at Dallas	Complete	Illumina NextSeq, ONT MinION	83x, 338x	Unicycler v. v.0.4.10
562.61711	Escherichia coli strain EcPF7		562	131567;2;1224;1236;91347;543;561;562	cellular organisms;Bacteria;Proteobacteria;Gammaproteobacteria;Enterobacterales;Enterobacteriaceae;Escherichia;Escherichia coli	Bacteria	Bacteria	Proteobacteria	Gammaproteobacteria	Enterobacterales	Enterobacteriaceae	Escherichia	Escherichia coli	Complete	EcPF7			UPEC	MLST.Escherichia_coli_1.2279																Good	2020-06-24T00:00:00Z			PRJNA636382	SAMN15075993	GCA_013372405.1		CP054232,CP054233,CP054234,CP054235	University of Texas at Dallas	Complete	Illumina NextSeq, ONT MinION	74x, 122x	Unicycler v. v.0.4.9
562.61710	Escherichia coli strain EcPF5		562	131567;2;1224;1236;91347;543;561;562	cellular organisms;Bacteria;Proteobacteria;Gammaproteobacteria;Enterobacterales;Enterobacteriaceae;Escherichia;Escherichia coli	Bacteria	Bacteria	Proteobacteria	Gammaproteobacteria	Enterobacterales	Enterobacteriaceae	Escherichia	Escherichia coli	Complete	EcPF5			UPEC	MLST.Escherichia_coli_1.73																Good	2020-06-24T00:00:00Z			PRJNA636382	SAMN15075992	GCA_013372425.1		CP054236,CP054237,CP054238	University of Texas at Dallas	Complete	Illumina NextSeq, ONT MinION	75x, 273x	Unicycler v. v.0.4.8
562.61725	Escherichia coli strain ARL09/232		562	131567;2;1224;1236;91347;543;561;562	cellular organisms;Bacteria;Proteobacteria;Gammaproteobacteria;Enterobacterales;Enterobacteriaceae;Escherichia;Escherichia coli	Bacteria	Bacteria	Proteobacteria	Gammaproteobacteria	Enterobacterales	Enterobacteriaceae	Escherichia	Escherichia coli	Complete	ARL09/232																	NZRM:4457			Good	2020-06-29T00:00:00Z			PRJNA611848	SAMN14351533	GCA_013376575.1		CP049967,CP049968,CP049969,CP049970,CP049971,CP049972,CP049973,CP049974,CP049975	Massey University	Complete	Illumina MiSeq; Oxford Nanopore MiniION	100.0x	Unicycler v. MAR-2020
562.62718	Escherichia coli strain 550		562	131567;2;1224;1236;91347;543;561;562	cellular organisms;Bacteria;Proteobacteria;Gammaproteobacteria;Enterobacterales;Enterobacteriaceae;Escherichia;Escherichia coli	Bacteria	Bacteria	Proteobacteria	Gammaproteobacteria	Enterobacterales	Enterobacteriaceae	Escherichia	Escherichia coli	Complete	550				MLST.Escherichia_coli_2.3,MLST.Escherichia_coli_1.69																Good	2020-07-04T00:00:00Z			PRJNA641257	SAMN15348021	GCA_013388275.1		CP058223,CP058224,CP058225	Charles University in Prague	Complete	PacBio Sequel	433.0x	Microbial Assembly v. SMRT Link v.8
562.62729	Escherichia coli strain M1/5		562	131567;2;1224;1236;91347;543;561;562	cellular organisms;Bacteria;Proteobacteria;Gammaproteobacteria;Enterobacterales;Enterobacteriaceae;Escherichia;Escherichia coli	Bacteria	Bacteria	Proteobacteria	Gammaproteobacteria	Enterobacterales	Enterobacteriaceae	Escherichia	Escherichia coli	Complete	M1/5				MLST.Escherichia_coli_1.550																Good	2020-07-06T00:00:00Z			PRJNA630566	SAMN14840032	GCA_013390265.1		CP053296,CP053298,CP053297	University of Muenster	Complete	PacBio RS; Illumina MiSeq	230.0x	HGAP v. 3
562.62763	Escherichia coli strain K56-43-un		562	131567;2;1224;1236;91347;543;561;562	cellular organisms;Bacteria;Proteobacteria;Gammaproteobacteria;Enterobacterales;Enterobacteriaceae;Escherichia;Escherichia coli	Bacteria	Bacteria	Proteobacteria	Gammaproteobacteria	Enterobacterales	Enterobacteriaceae	Escherichia	Escherichia coli	Complete	K56-43-un				MLST.Escherichia_coli_2.51,MLST.Escherichia_coli_1.537																Good	2020-07-08T00:00:00Z			PRJNA630076	SAMN14823672	GCA_013394575.1		CP053079	UiT-The Arctic University of Norway	Complete	Illumina NextSeq; PacBio	292.0x	Unicycler v. v0.4.7
562.62803	Escherichia coli strain EC2		562	131567;2;1224;1236;91347;543;561;562	cellular organisms;Bacteria;Proteobacteria;Gammaproteobacteria;Enterobacterales;Enterobacteriaceae;Escherichia;Escherichia coli	Bacteria	Bacteria	Proteobacteria	Gammaproteobacteria	Enterobacterales	Enterobacteriaceae	Escherichia	Escherichia coli	Complete	EC2				MLST.Escherichia_coli_1.10																Good	2020-07-12T00:00:00Z			PRJNA643009	SAMN15402835	GCA_013402855.1		CP058571,CP058572,CP058573	Curtin University	Complete	Illumina NextSeq; Oxford Nanopore MiniION	195.0x	Flye v. 2.6; Racon v. 1.2.15; Pilon v.
562.62804	Escherichia coli strain EC1		562	131567;2;1224;1236;91347;543;561;562	cellular organisms;Bacteria;Proteobacteria;Gammaproteobacteria;Enterobacterales;Enterobacteriaceae;Escherichia;Escherichia coli	Bacteria	Bacteria	Proteobacteria	Gammaproteobacteria	Enterobacterales	Enterobacteriaceae	Escherichia	Escherichia coli	Complete	EC1				MLST.Escherichia_coli_1.69,MLST.Escherichia_coli_2.3																Good	2020-07-12T00:00:00Z			PRJNA643009	SAMN15410927	GCA_013402895.1		CP058574,CP058575,CP058576,CP058577	Curtin University	Complete	Oxford Nanopore MiniION; Illumina NextSeq	626.0x	Flye v. 2.6; Racon v. 1.4.15; Pilon v.
562.63039	Escherichia coli strain 2D		562	131567;2;1224;1236;91347;543;561;562	cellular organisms;Bacteria;Proteobacteria;Gammaproteobacteria;Enterobacterales;Enterobacteriaceae;Escherichia;Escherichia coli	Bacteria	Bacteria	Proteobacteria	Gammaproteobacteria	Enterobacterales	Enterobacteriaceae	Escherichia	Escherichia coli	Complete	2D				MLST.Escherichia_coli_1.354																Good	2020-07-20T00:00:00Z			PRJNA608094	SAMN15502380	GCA_013425955.1		CP059003,CP059005,CP059007,CP059008,CP059004,CP059006	Sir Run Run Shaw Hospital, School of Medicine, Zhejiang University	Complete	Illumina HiSeq; Oxford Nanopore	100.0x	Unicycler v. 0.4.8
562.63042	Escherichia coli strain 005008		562	131567;2;1224;1236;91347;543;561;562	cellular organisms;Bacteria;Proteobacteria;Gammaproteobacteria;Enterobacterales;Enterobacteriaceae;Escherichia;Escherichia coli	Bacteria	Bacteria	Proteobacteria	Gammaproteobacteria	Enterobacterales	Enterobacteriaceae	Escherichia	Escherichia coli	Complete	005008				MLST.Escherichia_coli_1.3835,MLST.Escherichia_coli_2.500																Good	2020-07-20T00:00:00Z			PRJNA418674	SAMN15447143	GCA_013426115.1		CP058661,CP058665,CP058662,CP058663,CP058664	West China Hospital, Sichuan University	Complete	Illumina HiSeq; Oxford Nanopore MiniION	150.0x	Unicycler v. 0.4.8
562.63790	Escherichia coli strain E2348/69		562	131567;2;1224;1236;91347;543;561;562	cellular organisms;Bacteria;Proteobacteria;Gammaproteobacteria;Enterobacterales;Enterobacteriaceae;Escherichia;Escherichia coli	Bacteria	Bacteria	Proteobacteria	Gammaproteobacteria	Enterobacterales	Enterobacteriaceae	Escherichia	Escherichia coli	Complete	E2348/69				MLST.Escherichia_coli_2.491,MLST.Escherichia_coli_1.15																Good	2020-08-09T00:00:00Z			PRJNA602597	SAMN13901561	GCA_014117345.1		CP059840,CP059842,CP059841	University of Maryland, Baltimore	Complete	Illumina HiSeq 4000; Pacbio Sequel II	2000x	Unicycler v. 0.4.8
562.63852	Escherichia coli strain IDR1900005638-01-02		562	131567;2;1224;1236;91347;543;561;562	cellular organisms;Bacteria;Proteobacteria;Gammaproteobacteria;Enterobacterales;Enterobacteriaceae;Escherichia;Escherichia coli	Bacteria	Bacteria	Proteobacteria	Gammaproteobacteria	Enterobacterales	Enterobacteriaceae	Escherichia	Escherichia coli	Complete	IDR1900005638-01-02				MLST.Escherichia_coli_2.399,MLST.Escherichia_coli_1.2178																Good	2020-08-12T00:00:00Z			PRJNA636827	SAMN15086849	GCA_014169995.1		CP054282,CP054284,CP054283	Wadsworth Center, New York State Department of Health	Complete	Illumina MiSeq; Oxford Nanopore MiniION	234x	Unicycler v. 0.4.8
562.64260	Escherichia coli strain N18-04097		562	131567;2;1224;1236;91347;543;561;562	cellular organisms;Bacteria;Proteobacteria;Gammaproteobacteria;Enterobacterales;Enterobacteriaceae;Escherichia;Escherichia coli	Bacteria	Bacteria	Proteobacteria	Gammaproteobacteria	Enterobacterales	Enterobacteriaceae	Escherichia	Escherichia coli	Complete	N18-04097				MLST.Escherichia_coli_1.10,MLST.Escherichia_coli_2.2																Good	2020-08-14T00:00:00Z	32766684		PRJNA534306	SAMN11506046	GCA_014189395.1		CP047277,CP047278	Public Health Agency of Canada	Complete	Illumina NextSeq; Oxford Nanopore MiniION	76.0x	Unicycler v. 0.4.7
562.63869	Escherichia coli strain RH-001-CS		562	131567;2;1224;1236;91347;543;561;562	cellular organisms;Bacteria;Proteobacteria;Gammaproteobacteria;Enterobacterales;Enterobacteriaceae;Escherichia;Escherichia coli	Bacteria	Bacteria	Proteobacteria	Gammaproteobacteria	Enterobacterales	Enterobacteriaceae	Escherichia	Escherichia coli	Complete	RH-001-CS				MLST.Escherichia_coli_1.410																Good	2020-08-17T00:00:00Z			PRJNA607650	SAMN14342432	GCA_014216355.1		CP050193	icddr,b	Complete	Illumina NextSeq	240x	ABySS v. 4.1
562.63872	Escherichia coli strain RH-004-CS		562	131567;2;1224;1236;91347;543;561;562	cellular organisms;Bacteria;Proteobacteria;Gammaproteobacteria;Enterobacterales;Enterobacteriaceae;Escherichia;Escherichia coli	Bacteria	Bacteria	Proteobacteria	Gammaproteobacteria	Enterobacterales	Enterobacteriaceae	Escherichia	Escherichia coli	Complete	RH-004-CS				MLST.Escherichia_coli_1.226																Good	2020-08-17T00:00:00Z			PRJNA607650	SAMN14342435	GCA_014216415.1		CP050196	icddr,b	Complete	Illumina NextSeq	258x	ABySS v. 4.1
562.63875	Escherichia coli strain RH-004-MS		562	131567;2;1224;1236;91347;543;561;562	cellular organisms;Bacteria;Proteobacteria;Gammaproteobacteria;Enterobacterales;Enterobacteriaceae;Escherichia;Escherichia coli	Bacteria	Bacteria	Proteobacteria	Gammaproteobacteria	Enterobacterales	Enterobacteriaceae	Escherichia	Escherichia coli	Complete	RH-004-MS				MLST.Escherichia_coli_1.226																Good	2020-08-17T00:00:00Z			PRJNA607650	SAMN14342436	GCA_014216455.1		CP050197	icddr,b	Complete	Illumina NextSeq	226x	ABySS v. 4.1
562.63874	Escherichia coli strain RH-024-CS		562	131567;2;1224;1236;91347;543;561;562	cellular organisms;Bacteria;Proteobacteria;Gammaproteobacteria;Enterobacterales;Enterobacteriaceae;Escherichia;Escherichia coli	Bacteria	Bacteria	Proteobacteria	Gammaproteobacteria	Enterobacterales	Enterobacteriaceae	Escherichia	Escherichia coli	Complete	RH-024-CS				MLST.Escherichia_coli_1.10,MLST.Escherichia_coli_2.2																Good	2020-08-17T00:00:00Z			PRJNA607650	SAMN14342438	GCA_014216475.1		CP050199	icddr,b	Complete	Illumina NextSeq	122x	ABySS v. 4.1
562.63876	Escherichia coli strain RH-024-MS		562	131567;2;1224;1236;91347;543;561;562	cellular organisms;Bacteria;Proteobacteria;Gammaproteobacteria;Enterobacterales;Enterobacteriaceae;Escherichia;Escherichia coli	Bacteria	Bacteria	Proteobacteria	Gammaproteobacteria	Enterobacterales	Enterobacteriaceae	Escherichia	Escherichia coli	Complete	RH-024-MS				MLST.Escherichia_coli_1.10,MLST.Escherichia_coli_2.2																Good	2020-08-17T00:00:00Z			PRJNA607650	SAMN14342439	GCA_014216555.1		CP050200	icddr,b	Complete	Illumina NextSeq	151x	ABySS v. 4.1
562.63879	Escherichia coli strain RH-045-MS		562	131567;2;1224;1236;91347;543;561;562	cellular organisms;Bacteria;Proteobacteria;Gammaproteobacteria;Enterobacterales;Enterobacteriaceae;Escherichia;Escherichia coli	Bacteria	Bacteria	Proteobacteria	Gammaproteobacteria	Enterobacterales	Enterobacteriaceae	Escherichia	Escherichia coli	Complete	RH-045-MS				MLST.Escherichia_coli_1.226																Good	2020-08-17T00:00:00Z			PRJNA607650	SAMN14342442	GCA_014216715.1		CP050203	icddr,b	Complete	Illumina NextSeq	196x	ABySS v. 4.1
562.63882	Escherichia coli strain RH-048-MS		562	131567;2;1224;1236;91347;543;561;562	cellular organisms;Bacteria;Proteobacteria;Gammaproteobacteria;Enterobacterales;Enterobacteriaceae;Escherichia;Escherichia coli	Bacteria	Bacteria	Proteobacteria	Gammaproteobacteria	Enterobacterales	Enterobacteriaceae	Escherichia	Escherichia coli	Complete	RH-048-MS				MLST.Escherichia_coli_1.224,MLST.Escherichia_coli_2.479																Good	2020-08-17T00:00:00Z			PRJNA607650	SAMN14342445	GCA_014216775.1		CP050206	icddr,b	Complete	Illumina NextSeq	163x	ABySS v. 4.1
562.63888	Escherichia coli strain RM-065-MS		562	131567;2;1224;1236;91347;543;561;562	cellular organisms;Bacteria;Proteobacteria;Gammaproteobacteria;Enterobacterales;Enterobacteriaceae;Escherichia;Escherichia coli	Bacteria	Bacteria	Proteobacteria	Gammaproteobacteria	Enterobacterales	Enterobacteriaceae	Escherichia	Escherichia coli	Complete	RM-065-MS				MLST.Escherichia_coli_1.2705																Good	2020-08-17T00:00:00Z			PRJNA607650	SAMN14342451	GCA_014216915.1		CP050212	icddr,b	Complete	Illumina NextSeq	254x	ABySS v. 4.1
562.63896	Escherichia coli strain RM-103-CS		562	131567;2;1224;1236;91347;543;561;562	cellular organisms;Bacteria;Proteobacteria;Gammaproteobacteria;Enterobacterales;Enterobacteriaceae;Escherichia;Escherichia coli	Bacteria	Bacteria	Proteobacteria	Gammaproteobacteria	Enterobacterales	Enterobacteriaceae	Escherichia	Escherichia coli	Complete	RM-103-CS				MLST.Escherichia_coli_1.1290,MLST.Escherichia_coli_2.367																Good	2020-08-17T00:00:00Z			PRJNA607650	SAMN14342459	GCA_014217075.1		CP050220	icddr,b	Complete	Illumina NextSeq	160x	ABySS v. 4.1
562.63897	Escherichia coli strain RM-103-MS		562	131567;2;1224;1236;91347;543;561;562	cellular organisms;Bacteria;Proteobacteria;Gammaproteobacteria;Enterobacterales;Enterobacteriaceae;Escherichia;Escherichia coli	Bacteria	Bacteria	Proteobacteria	Gammaproteobacteria	Enterobacterales	Enterobacteriaceae	Escherichia	Escherichia coli	Complete	RM-103-MS				MLST.Escherichia_coli_2.367,MLST.Escherichia_coli_1.1290																Good	2020-08-17T00:00:00Z			PRJNA607650	SAMN14342460	GCA_014217095.1		CP050221	icddr,b	Complete	Illumina NextSeq	256x	ABySS v. 4.1
562.66551	Escherichia coli strain G8		562	131567;2;1224;1236;91347;543;561;562	cellular organisms;Bacteria;Proteobacteria;Gammaproteobacteria;Enterobacterales;Enterobacteriaceae;Escherichia;Escherichia coli	Bacteria	Bacteria	Proteobacteria	Gammaproteobacteria	Enterobacterales	Enterobacteriaceae	Escherichia	Escherichia coli	Complete	G8				MLST.Escherichia_coli_1.10																Good	2020-08-25T00:00:00Z			PRJNA650131	SAMN15693150	GCA_014295215.1		CP060057,CP060060,CP060059,CP060058	University of Arkansas for Medical Sciences	Complete	Oxford Nanopore MiniION	859x	Unicycler v. 0.4.8
562.68395	Escherichia coli strain G6/7		562	131567;2;1224;1236;91347;543;561;562	cellular organisms;Bacteria;Proteobacteria;Gammaproteobacteria;Enterobacterales;Enterobacteriaceae;Escherichia;Escherichia coli	Bacteria	Bacteria	Proteobacteria	Gammaproteobacteria	Enterobacterales	Enterobacteriaceae	Escherichia	Escherichia coli	Complete	G6/7				MLST.Escherichia_coli_1.10																Good	2020-08-25T00:00:00Z			PRJNA650131	SAMN15693149	GCA_014295235.1		CP060061,CP060064,CP060063,CP060062	University of Arkansas for Medical Sciences	Complete	Oxford Nanopore MiniION	791x	Unicycler v. 0.4.8
562.66552	Escherichia coli strain G4/9		562	131567;2;1224;1236;91347;543;561;562	cellular organisms;Bacteria;Proteobacteria;Gammaproteobacteria;Enterobacterales;Enterobacteriaceae;Escherichia;Escherichia coli	Bacteria	Bacteria	Proteobacteria	Gammaproteobacteria	Enterobacterales	Enterobacteriaceae	Escherichia	Escherichia coli	Complete	G4/9				MLST.Escherichia_coli_1.10																Good	2020-08-25T00:00:00Z			PRJNA650131	SAMN15693147	GCA_014295255.1		CP060073,CP060074	University of Arkansas for Medical Sciences	Complete	Oxford Nanopore MiniION	485x	Unicycler v. 0.4.8
562.66553	Escherichia coli strain G3/10		562	131567;2;1224;1236;91347;543;561;562	cellular organisms;Bacteria;Proteobacteria;Gammaproteobacteria;Enterobacterales;Enterobacteriaceae;Escherichia;Escherichia coli	Bacteria	Bacteria	Proteobacteria	Gammaproteobacteria	Enterobacterales	Enterobacteriaceae	Escherichia	Escherichia coli	Complete	G3/10				MLST.Escherichia_coli_1.472																Good	2020-08-25T00:00:00Z			PRJNA650131	SAMN15693146	GCA_014295275.1		CP060075,CP060077,CP060078,CP060079,CP060081,CP060076,CP060080,CP060082	University of Arkansas for Medical Sciences	Complete	Oxford Nanopore MiniION	181x	Unicycler v. 0.4.8
562.66554	Escherichia coli strain G5		562	131567;2;1224;1236;91347;543;561;562	cellular organisms;Bacteria;Proteobacteria;Gammaproteobacteria;Enterobacterales;Enterobacteriaceae;Escherichia;Escherichia coli	Bacteria	Bacteria	Proteobacteria	Gammaproteobacteria	Enterobacterales	Enterobacteriaceae	Escherichia	Escherichia coli	Complete	G5				MLST.Escherichia_coli_1.10																Good	2020-08-25T00:00:00Z			PRJNA650131	SAMN15693148	GCA_014295295.1		CP060065,CP060070,CP060072,CP060069,CP060071,CP060068,CP060066,CP060067	University of Arkansas for Medical Sciences	Complete	Oxford Nanopore MiniION	696x	Unicycler v. 0.4.8
562.66555	Escherichia coli strain G1/2		562	131567;2;1224;1236;91347;543;561;562	cellular organisms;Bacteria;Proteobacteria;Gammaproteobacteria;Enterobacterales;Enterobacteriaceae;Escherichia;Escherichia coli	Bacteria	Bacteria	Proteobacteria	Gammaproteobacteria	Enterobacterales	Enterobacteriaceae	Escherichia	Escherichia coli	Complete	G1/2				MLST.Escherichia_coli_1.10																Good	2020-08-25T00:00:00Z			PRJNA650131	SAMN15693145	GCA_014295315.1		CP060083	University of Arkansas for Medical Sciences	Complete	Oxford Nanopore MiniION	482x	Unicycler v. 0.4.8
562.66609	Escherichia coli strain EC96		562	131567;2;1224;1236;91347;543;561;562	cellular organisms;Bacteria;Proteobacteria;Gammaproteobacteria;Enterobacterales;Enterobacteriaceae;Escherichia;Escherichia coli	Bacteria	Bacteria	Proteobacteria	Gammaproteobacteria	Enterobacterales	Enterobacteriaceae	Escherichia	Escherichia coli	Complete	EC96				MLST.Escherichia_coli_1.48																Good	2020-09-01T00:00:00Z			PRJNA659360	SAMN15903653	GCA_014361285.1		CP060748,CP060750,CP060749,CP060752,CP060751,CP060753	Huashan Hospital, Fudan University	Complete	Illumina, PacBio	200x	SPAdes v. v3.11.1
562.66742	Escherichia coli strain EC931		562	131567;2;1224;1236;91347;543;561;562	cellular organisms;Bacteria;Proteobacteria;Gammaproteobacteria;Enterobacterales;Enterobacteriaceae;Escherichia;Escherichia coli	Bacteria	Bacteria	Proteobacteria	Gammaproteobacteria	Enterobacterales	Enterobacteriaceae	Escherichia	Escherichia coli	Complete	EC931				MLST.Escherichia_coli_2.83,MLST.Escherichia_coli_1.773																Good	2020-09-10T00:00:00Z			PRJNA608094	SAMN14164122	GCA_014522225.1		CP049118,CP049119,CP049130,CP049131,CP049120,CP049123,CP049124,CP049125,CP049126,CP049127,CP049128,CP049129	Sir Run Run Shaw Hospital, School of Medicine, Zhejiang University	Complete	Illumina HiSeq; Oxford Nanopore MiniION	100.0x	SPAdes v. 3.12; Unicycler v. 0.4.8
562.66743	Escherichia coli strain UPEC_U013		562	131567;2;1224;1236;91347;543;561;562	cellular organisms;Bacteria;Proteobacteria;Gammaproteobacteria;Enterobacterales;Enterobacteriaceae;Escherichia;Escherichia coli	Bacteria	Bacteria	Proteobacteria	Gammaproteobacteria	Enterobacterales	Enterobacteriaceae	Escherichia	Escherichia coli	Complete	UPEC_U013				MLST.Escherichia_coli_1.73																Good	2020-09-10T00:00:00Z			PRJNA643643	SAMN15421091	GCA_014522245.1		CP058596	Chung Shan Medical University	Complete	Illumina MiSeq; Oxford Nanopore MiniION	10.0x	Unicycler v. May-2020
562.66854	Escherichia coli strain M11957		562	131567;2;1224;1236;91347;543;561;562	cellular organisms;Bacteria;Proteobacteria;Gammaproteobacteria;Enterobacterales;Enterobacteriaceae;Escherichia;Escherichia coli	Bacteria	Bacteria	Proteobacteria	Gammaproteobacteria	Enterobacterales	Enterobacteriaceae	Escherichia	Escherichia coli	Complete	M11957				MLST.Escherichia_coli_1.69,MLST.Escherichia_coli_2.525																Good	2020-09-19T00:00:00Z			PRJNA662169	SAMN16077359	GCA_014656605.1		CP061337,CP061338	Queensland Health Forensic and Scientific Services	Complete	Illumina NextSeq; Oxford Nanopore GridION	50x	flye v. AUG-2020; Unicycler v. AUG-2020
562.66855	Escherichia coli strain M00057		562	131567;2;1224;1236;91347;543;561;562	cellular organisms;Bacteria;Proteobacteria;Gammaproteobacteria;Enterobacterales;Enterobacteriaceae;Escherichia;Escherichia coli	Bacteria	Bacteria	Proteobacteria	Gammaproteobacteria	Enterobacterales	Enterobacteriaceae	Escherichia	Escherichia coli	Complete	M00057				MLST.Escherichia_coli_1.69,MLST.Escherichia_coli_2.525																Good	2020-09-19T00:00:00Z			PRJNA662169	SAMN16077358	GCA_014656625.1		CP061339,CP061340	Queensland Health Forensic and Scientific Services	Complete	Illumina NextSeq; Oxford Nanopore GridION	50x	flye v. AUG-2020; Unicycler v. AUG-2020
562.66856	Escherichia coli strain HUE1		562	131567;2;1224;1236;91347;543;561;562	cellular organisms;Bacteria;Proteobacteria;Gammaproteobacteria;Enterobacterales;Enterobacteriaceae;Escherichia;Escherichia coli	Bacteria	Bacteria	Proteobacteria	Gammaproteobacteria	Enterobacterales	Enterobacteriaceae	Escherichia	Escherichia coli	Complete	HUE1				MLST.Escherichia_coli_2.37,MLST.Escherichia_coli_1.48																Good	2020-09-09T00:00:00Z			PRJDB10417	SAMD00241721	GCA_014679325.1		AP023427,AP023428,AP023429,AP023430,AP023431,AP023432	Laboratory of Veterinary Biochemistry, School of Veterinary Medicine, Department of Veterinary Medicine, Rakuno Gakuen University	Complete	Illumina MiSeq; Nanopore MinION	220x	Unicycler v. 0.4.8-beta
562.66875	Escherichia coli strain JS316		562	131567;2;1224;1236;91347;543;561;562	cellular organisms;Bacteria;Proteobacteria;Gammaproteobacteria;Enterobacterales;Enterobacteriaceae;Escherichia;Escherichia coli	Bacteria	Bacteria	Proteobacteria	Gammaproteobacteria	Enterobacterales	Enterobacteriaceae	Escherichia	Escherichia coli	Complete	JS316				MLST.Escherichia_coli_1.410,MLST.Escherichia_coli_2.471																Good	2020-09-30T00:00:00Z			PRJNA644256	SAMN15455438	GCA_014826015.1		CP058618,CP058621,CP058619,CP058620,CP058622,CP058623	University Hospital Frankfurt	Complete	Illumina; Oxford Nanopore	100.0x	Unicycler v. 0.4.8
562.66917	Escherichia coli strain UTI89		562	131567;2;1224;1236;91347;543;561;562	cellular organisms;Bacteria;Proteobacteria;Gammaproteobacteria;Enterobacterales;Enterobacteriaceae;Escherichia;Escherichia coli	Bacteria	Bacteria	Proteobacteria	Gammaproteobacteria	Enterobacterales	Enterobacteriaceae	Escherichia	Escherichia coli	Complete	UTI89				MLST.Escherichia_coli_2.1,MLST.Escherichia_coli_1.95																Good	2020-10-07T00:00:00Z			PRJNA664911	SAMN16237063	GCA_014858525.1		CP062228	SASTRA University	Complete	Illumina MiSeq	10.0x	ABySS v. 2.3
562.67171	Escherichia coli strain 188B		562	131567;2;1224;1236;91347;543;561;562	cellular organisms;Bacteria;Proteobacteria;Gammaproteobacteria;Enterobacterales;Enterobacteriaceae;Escherichia;Escherichia coli	Bacteria	Bacteria	Proteobacteria	Gammaproteobacteria	Enterobacterales	Enterobacteriaceae	Escherichia	Escherichia coli	Complete	188B				MLST.Escherichia_coli_2.477,MLST.Escherichia_coli_1.405																Good	2020-10-20T00:00:00Z			PRJNA666802	SAMN16330218	GCA_014898615.1		CP062970,CP062971,CP062972	Ankara Yildirim Beyazit University	Complete	IonTorrent	20.0x	Bowtie 2 v. 2.3.5
562.67172	Escherichia coli strain 188		562	131567;2;1224;1236;91347;543;561;562	cellular organisms;Bacteria;Proteobacteria;Gammaproteobacteria;Enterobacterales;Enterobacteriaceae;Escherichia;Escherichia coli	Bacteria	Bacteria	Proteobacteria	Gammaproteobacteria	Enterobacterales	Enterobacteriaceae	Escherichia	Escherichia coli	Complete	188				MLST.Escherichia_coli_1.38,MLST.Escherichia_coli_2.8																Good	2020-10-20T00:00:00Z			PRJNA666802	SAMN16327877	GCA_014898635.1		CP062967,CP062968,CP062969	Ankara Yildirim Beyazit University	Complete	IonTorrent	20.0x	Bowtie 2 v. 2.3.5
364106.45	Escherichia coli UTI89		364106	131567;2;1224;1236;91347;543;561;562;364106	cellular organisms;Bacteria;Proteobacteria;Gammaproteobacteria;Enterobacterales;Enterobacteriaceae;Escherichia;Escherichia coli;Escherichia coli UTI89	Bacteria	Bacteria	Proteobacteria	Gammaproteobacteria	Enterobacterales	Enterobacteriaceae	Escherichia	Escherichia coli	Complete	UTI89				MLST.Escherichia_coli_2.1,MLST.Escherichia_coli_1.95																Good	2020-10-25T00:00:00Z			PRJNA666979	SAMN16339622	GCA_014930875.1		CP062985	SASTRA University	Complete	Illumina MiSeq	10.0x	BRESEQ v. 0.33.1
562.67248	Escherichia coli strain M7424		562	131567;2;1224;1236;91347;543;561;562	cellular organisms;Bacteria;Proteobacteria;Gammaproteobacteria;Enterobacterales;Enterobacteriaceae;Escherichia;Escherichia coli	Bacteria	Bacteria	Proteobacteria	Gammaproteobacteria	Enterobacterales	Enterobacteriaceae	Escherichia	Escherichia coli	Complete	M7424				MLST.Escherichia_coli_2.525,MLST.Escherichia_coli_1.69																Good	2020-10-27T00:00:00Z			PRJNA662169	SAMN16435111	GCA_014962565.1		CP063153,CP063154,CP063155,CP063156	Queensland Health Forensic and Scientific Services	Complete	Oxford Nanopore GridION; Illumina NextSeq	40.0x	Flye v. OCT-2020; Unicycler v. OCT-2020
562.67263	Escherichia coli strain THO-003		562	131567;2;1224;1236;91347;543;561;562	cellular organisms;Bacteria;Proteobacteria;Gammaproteobacteria;Enterobacterales;Enterobacteriaceae;Escherichia;Escherichia coli	Bacteria	Bacteria	Proteobacteria	Gammaproteobacteria	Enterobacterales	Enterobacteriaceae	Escherichia	Escherichia coli	Complete	THO-003				MLST.Escherichia_coli_2.43,MLST.Escherichia_coli_1.131																Good	2020-10-09T00:00:00Z			PRJDB9036	SAMD00196001	GCA_015138575.1		AP022525,AP022526	Laboratory of Bacterial Genomics, Pathogen Genomics Center, National Institute of Infectious Diseases	Complete	Sequel; NextSeq 500	456x	flye v. 2.5; minimap v. 0.2-r124; racon v.
562.67264	Escherichia coli strain THO-006		562	131567;2;1224;1236;91347;543;561;562	cellular organisms;Bacteria;Proteobacteria;Gammaproteobacteria;Enterobacterales;Enterobacteriaceae;Escherichia;Escherichia coli	Bacteria	Bacteria	Proteobacteria	Gammaproteobacteria	Enterobacterales	Enterobacteriaceae	Escherichia	Escherichia coli	Complete	THO-006				MLST.Escherichia_coli_1.73																Good	2020-10-09T00:00:00Z			PRJDB9036	SAMD00196004	GCA_015138955.1		AP022533,AP022534,AP022535	Laboratory of Bacterial Genomics, Pathogen Genomics Center, National Institute of Infectious Diseases	Complete	Sequel; NextSeq 500	366x	flye v. 2.5; minimap v. 0.2-r124; racon v.
562.67265	Escherichia coli strain THO-008		562	131567;2;1224;1236;91347;543;561;562	cellular organisms;Bacteria;Proteobacteria;Gammaproteobacteria;Enterobacterales;Enterobacteriaceae;Escherichia;Escherichia coli	Bacteria	Bacteria	Proteobacteria	Gammaproteobacteria	Enterobacterales	Enterobacteriaceae	Escherichia	Escherichia coli	Complete	THO-008				MLST.Escherichia_coli_1.393,MLST.Escherichia_coli_2.494																Good	2020-10-09T00:00:00Z			PRJDB9036	SAMD00196006	GCA_015139155.1		AP022536,AP022537,AP022538,AP022539	Laboratory of Bacterial Genomics, Pathogen Genomics Center, National Institute of Infectious Diseases	Complete	Sequel; NextSeq 500	431x	flye v. 2.5; minimap v. 0.2-r124; racon v.
562.67266	Escherichia coli strain THO-010		562	131567;2;1224;1236;91347;543;561;562	cellular organisms;Bacteria;Proteobacteria;Gammaproteobacteria;Enterobacterales;Enterobacteriaceae;Escherichia;Escherichia coli	Bacteria	Bacteria	Proteobacteria	Gammaproteobacteria	Enterobacterales	Enterobacteriaceae	Escherichia	Escherichia coli	Complete	THO-010				MLST.Escherichia_coli_1.1011,MLST.Escherichia_coli_2.31																Good	2020-10-09T00:00:00Z			PRJDB9036	SAMD00196008	GCA_015139375.1		AP022540,AP022541,AP022542,AP022543,AP022544,AP022545,AP022546	Laboratory of Bacterial Genomics, Pathogen Genomics Center, National Institute of Infectious Diseases	Complete	Sequel; NextSeq 500	281x	flye v. 2.5; minimap v. 0.2-r124; racon v.
562.67267	Escherichia coli strain THO-015		562	131567;2;1224;1236;91347;543;561;562	cellular organisms;Bacteria;Proteobacteria;Gammaproteobacteria;Enterobacterales;Enterobacteriaceae;Escherichia;Escherichia coli	Bacteria	Bacteria	Proteobacteria	Gammaproteobacteria	Enterobacterales	Enterobacteriaceae	Escherichia	Escherichia coli	Complete	THO-015				MLST.Escherichia_coli_2.43,MLST.Escherichia_coli_1.131																Good	2020-10-09T00:00:00Z			PRJDB9036	SAMD00196013	GCA_015139735.1		AP022549,AP022550,AP022551,AP022552	Laboratory of Bacterial Genomics, Pathogen Genomics Center, National Institute of Infectious Diseases	Complete	Sequel; NextSeq 500	387x	flye v. 2.5; minimap v. 0.2-r124; racon v.
364106.46	Escherichia coli UTI89		364106	131567;2;1224;1236;91347;543;561;562;364106	cellular organisms;Bacteria;Proteobacteria;Gammaproteobacteria;Enterobacterales;Enterobacteriaceae;Escherichia;Escherichia coli;Escherichia coli UTI89	Bacteria	Bacteria	Proteobacteria	Gammaproteobacteria	Enterobacterales	Enterobacteriaceae	Escherichia	Escherichia coli	Complete	UTI89				MLST.Escherichia_coli_1.95,MLST.Escherichia_coli_2.1																Good	2020-11-22T00:00:00Z			PRJNA666976	SAMN16339607	GCA_015644765.1		CP064825	SASTRA University	Complete	Illumina MiSeq	10.0x	BRESEQ v. 0.33.1
562.68602	Escherichia coli strain W60		562	131567;2;1224;1236;91347;543;561;562	cellular organisms;Bacteria;Proteobacteria;Gammaproteobacteria;Enterobacterales;Enterobacteriaceae;Escherichia;Escherichia coli	Bacteria	Bacteria	Proteobacteria	Gammaproteobacteria	Enterobacterales	Enterobacteriaceae	Escherichia	Escherichia coli	Complete	W60				MLST.Escherichia_coli_2.2,MLST.Escherichia_coli_1.167																Good	2020-12-08T00:00:00Z			PRJNA642190	SAMN15391109	GCA_015843075.1		CP058342,CP058343,CP058344	ShanDong University	Complete	PacBio	120X	HGAP v. 3
562.69512	Escherichia coli strain QEC11-421		562	131567;2;1224;1236;91347;543;561;562	cellular organisms;Bacteria;Proteobacteria;Gammaproteobacteria;Enterobacterales;Enterobacteriaceae;Escherichia;Escherichia coli	Bacteria	Bacteria	Proteobacteria	Gammaproteobacteria	Enterobacterales	Enterobacteriaceae	Escherichia	Escherichia coli	Complete	QEC11-421				MLST.Escherichia_coli_1.48,MLST.Escherichia_coli_2.132																Good	2020-12-30T00:00:00Z	32966910		PRJNA604918	SAMN14049568	GCA_016446335.1		CP048821,CP048822,CP048823,CP048824,CP048825,CP048826	Sir Run Run Shaw Hospital, Zhejiang University School of Medicine	Complete	Illumina HiSeq; Oxford Nanopore MiniION	150.0x	Unicycler v. 0.4.8
2067421.3	Escherichia coli O25:H4 strain 18044		2067421	131567;2;1224;1236;91347;543;561;562;2067421	cellular organisms;Bacteria;Proteobacteria;Gammaproteobacteria;Enterobacterales;Enterobacteriaceae;Escherichia;Escherichia coli;Escherichia coli O25	Bacteria	Bacteria	Proteobacteria	Gammaproteobacteria	Enterobacterales	Enterobacteriaceae	Escherichia	Escherichia coli	Complete	18044				MLST.Escherichia_coli_2.43,MLST.Escherichia_coli_1.131																Good	2020-12-22T00:00:00Z	32866241		PRJDB9114	SAMD00199041	GCA_016756455.1		AP022326,AP022327,AP022328,AP022329,AP022330,AP022331	Fukuoka Institute of Health and Environmental Sciences	Complete	Sequel; GridION X5; MiSeq	56x	Unicycler v. 0.4.4
562.70601	Escherichia coli strain RUT3575		562	131567;2;1224;1236;91347;543;561;562	cellular organisms;Bacteria;Proteobacteria;Gammaproteobacteria;Enterobacterales;Enterobacteriaceae;Escherichia;Escherichia coli	Bacteria	Bacteria	Proteobacteria	Gammaproteobacteria	Enterobacterales	Enterobacteriaceae	Escherichia	Escherichia coli	Complete	RUT3575				MLST.Escherichia_coli_2.692,MLST.Escherichia_coli_1.410																Good	2021-02-03T00:00:00Z			PRJNA577622	SAMN13031455	GCA_016803855.1		CP048010,CP048013,CP048011,CP048012,CP048009	Hospital Universitari Vall d'Hebron	Complete	Illumina Miseq andOxford Nanopore MiniION	64x	Unicycler v. Unicycler v0.4.7
562.70602	Escherichia coli strain FHI_NMBU_11		562	131567;2;1224;1236;91347;543;561;562	cellular organisms;Bacteria;Proteobacteria;Gammaproteobacteria;Enterobacterales;Enterobacteriaceae;Escherichia;Escherichia coli	Bacteria	Bacteria	Proteobacteria	Gammaproteobacteria	Enterobacterales	Enterobacteriaceae	Escherichia	Escherichia coli	Complete	FHI_NMBU_11	O128ab:H2		STEC	MLST.Escherichia_coli_1.25,MLST.Escherichia_coli_2.130												genotype:ST25				Good	2021-02-03T00:00:00Z			PRJNA362852	SAMN13164804	GCA_016803875.1		CP045712,CP045713,CP045714,CP045715,CP045716,CP045717	Norwegian University of Life Sciences	Complete	Oxford Nanopore MiniION; Illumina MiSeq	42.57x	Unicycler v. 0.4.7.0
562.70603	Escherichia coli strain FHI_NMBU_10		562	131567;2;1224;1236;91347;543;561;562	cellular organisms;Bacteria;Proteobacteria;Gammaproteobacteria;Enterobacterales;Enterobacteriaceae;Escherichia;Escherichia coli	Bacteria	Bacteria	Proteobacteria	Gammaproteobacteria	Enterobacterales	Enterobacteriaceae	Escherichia	Escherichia coli	Complete	FHI_NMBU_10	O146:H21		STEC	MLST.Escherichia_coli_2.350,MLST.Escherichia_coli_1.829												genotype:ST829				Good	2021-02-03T00:00:00Z			PRJNA593384	SAMN13476489	GCA_016803915.1		CP046539,CP046540,CP046541,CP046542,CP046543,CP046544,CP046545	Norwegian University of Life Sciences	Complete	Oxford Nanopore MiniION; Illumina MiSeq	62.21x	Unicycler v. 0.4.8.0
2697517.3	Escherichia coli O84:H7 strain Trh52		2697517	131567;2;1224;1236;91347;543;561;562;2697517	cellular organisms;Bacteria;Proteobacteria;Gammaproteobacteria;Enterobacterales;Enterobacteriaceae;Escherichia;Escherichia coli;Escherichia coli O84	Bacteria	Bacteria	Proteobacteria	Gammaproteobacteria	Enterobacterales	Enterobacteriaceae	Escherichia	Escherichia coli	Complete	Trh52	O84:H7		EPEC/ExPEC	MLST.Escherichia_coli_1.28												genotype:ST28				Good	2021-02-03T00:00:00Z			PRJNA593384	SAMN13782172	GCA_016803935.1		CP047600,CP047601	Norwegian University of Life Sciences	Complete	Oxford Nanopore MiniION; Illumina MiSeq	27.7x	Unicycler v. 0.4.7.0
562.70613	Escherichia coli strain XH988		562	131567;2;1224;1236;91347;543;561;562	cellular organisms;Bacteria;Proteobacteria;Gammaproteobacteria;Enterobacterales;Enterobacteriaceae;Escherichia;Escherichia coli	Bacteria	Bacteria	Proteobacteria	Gammaproteobacteria	Enterobacterales	Enterobacteriaceae	Escherichia	Escherichia coli	Complete	XH988				MLST.Escherichia_coli_1.2169																Good	2021-02-03T00:00:00Z			PRJNA362247	SAMN06236803	GCA_016806005.1		CP019355,CP019353,CP019354	Zhejiang University	Complete	PacBio	65.0x	SMRT analysis v. 2.3.0
562.70615	Escherichia coli strain XH993		562	131567;2;1224;1236;91347;543;561;562	cellular organisms;Bacteria;Proteobacteria;Gammaproteobacteria;Enterobacterales;Enterobacteriaceae;Escherichia;Escherichia coli	Bacteria	Bacteria	Proteobacteria	Gammaproteobacteria	Enterobacterales	Enterobacteriaceae	Escherichia	Escherichia coli	Complete	XH993				MLST.Escherichia_coli_1.93,MLST.Escherichia_coli_2.83																Good	2021-02-03T00:00:00Z			PRJNA362247	SAMN06236835	GCA_016806025.1		CP019361,CP019360	Zhejiang University	Complete	PacBio	90.0x	SMRT analysis v. 2.3.0
562.70616	Escherichia coli strain XH992		562	131567;2;1224;1236;91347;543;561;562	cellular organisms;Bacteria;Proteobacteria;Gammaproteobacteria;Enterobacterales;Enterobacteriaceae;Escherichia;Escherichia coli	Bacteria	Bacteria	Proteobacteria	Gammaproteobacteria	Enterobacterales	Enterobacteriaceae	Escherichia	Escherichia coli	Complete	XH992				MLST.Escherichia_coli_1.354,MLST.Escherichia_coli_2.39																Good	2021-02-03T00:00:00Z			PRJNA362247	SAMN06240306	GCA_016806045.1		CP019392,CP019394,CP019395,CP019393	Zhejiang University	Complete	PacBio	452.0x	SMRT analysis v. 2.3.0
183192.3	Escherichia coli O157:H- strain 3072/96		183192	131567;2;1224;1236;91347;543;561;562;183192	cellular organisms;Bacteria;Proteobacteria;Gammaproteobacteria;Enterobacterales;Enterobacteriaceae;Escherichia;Escherichia coli;Escherichia coli O157	Bacteria	Bacteria	Proteobacteria	Gammaproteobacteria	Enterobacterales	Enterobacteriaceae	Escherichia	Escherichia coli	Complete	3072/96	O157:H-			MLST.Escherichia_coli_2.523,MLST.Escherichia_coli_1.11																Good	2021-02-11T00:00:00Z			PRJNA415351	SAMN07821902	GCA_016864435.1		CP028590,CP028591	University of Hohenheim	Complete	PacBio	200.0x	HGAP3 algorithm v. 2.3
562.71815	Escherichia coli strain ESC53083		562	131567;2;1224;1236;91347;543;561;562	cellular organisms;Bacteria;Proteobacteria;Gammaproteobacteria;Enterobacterales;Enterobacteriaceae;Escherichia;Escherichia coli	Bacteria	Bacteria	Proteobacteria	Gammaproteobacteria	Enterobacterales	Enterobacteriaceae	Escherichia	Escherichia coli	Complete	ESC53083				MLST.Escherichia_coli_1.131																Good	2021-02-25T00:00:00Z			PRJNA700516	SAMN16933302	GCA_016939795.1		CP070593,CP070592,CP070591,CP070590,CP070589,CP070588,CP070587	Charles University in Prague	Complete	PacBio Sequel	250X	Microbial Assembly v. 1.1
562.71836	Escherichia coli strain 99COLEC		562	131567;2;1224;1236;91347;543;561;562	cellular organisms;Bacteria;Proteobacteria;Gammaproteobacteria;Enterobacterales;Enterobacteriaceae;Escherichia;Escherichia coli	Bacteria	Bacteria	Proteobacteria	Gammaproteobacteria	Enterobacterales	Enterobacteriaceae	Escherichia	Escherichia coli	Complete	99COLEC																				Good	2021-03-01T00:00:00Z			PRJNA599529	SAMN17807537	GCA_017088405.1		CP070902,CP070903,CP070904,CP070905	Temasek Life Sciences Laboratory Limited	Complete	Illumina NovaSeq Oxford Nanopore MiniION	548x	Unicycler v. 0.4.8
562.71838	Escherichia coli strain 88COLEC		562	131567;2;1224;1236;91347;543;561;562	cellular organisms;Bacteria;Proteobacteria;Gammaproteobacteria;Enterobacterales;Enterobacteriaceae;Escherichia;Escherichia coli	Bacteria	Bacteria	Proteobacteria	Gammaproteobacteria	Enterobacterales	Enterobacteriaceae	Escherichia	Escherichia coli	Complete	88COLEC				MLST.Escherichia_coli_1.1011,MLST.Escherichia_coli_2.31																Good	2021-03-01T00:00:00Z			PRJNA599529	SAMN17807536	GCA_017088425.1		CP070906,CP070907,CP070908,CP070909,CP070910,CP070911,CP070912,CP070913	Temasek Life Sciences Laboratory Limited	Complete	Illumina NovaSeq Oxford Nanopore MiniION	367x	Unicycler v. 0.4.8
562.71837	Escherichia coli strain 40EC		562	131567;2;1224;1236;91347;543;561;562	cellular organisms;Bacteria;Proteobacteria;Gammaproteobacteria;Enterobacterales;Enterobacteriaceae;Escherichia;Escherichia coli	Bacteria	Bacteria	Proteobacteria	Gammaproteobacteria	Enterobacterales	Enterobacteriaceae	Escherichia	Escherichia coli	Complete	40EC				MLST.Escherichia_coli_1.4088																Good	2021-03-01T00:00:00Z			PRJNA599529	SAMN17807534	GCA_017088445.1		CP070920,CP070921,CP070922,CP070923,CP070924,CP070925,CP070926,CP070927,CP070928,CP070929	Temasek Life Sciences Laboratory Limited	Complete	Illumina NovaSeq Oxford Nanopore MiniION	378x	Unicycler v. 0.4.8
562.71839	Escherichia coli strain 65COLEC		562	131567;2;1224;1236;91347;543;561;562	cellular organisms;Bacteria;Proteobacteria;Gammaproteobacteria;Enterobacterales;Enterobacteriaceae;Escherichia;Escherichia coli	Bacteria	Bacteria	Proteobacteria	Gammaproteobacteria	Enterobacterales	Enterobacteriaceae	Escherichia	Escherichia coli	Complete	65COLEC				MLST.Escherichia_coli_1.2705																Good	2021-03-01T00:00:00Z			PRJNA599529	SAMN17807535	GCA_017088465.1		CP070914,CP070915,CP070916,CP070917,CP070918,CP070919	Temasek Life Sciences Laboratory Limited	Complete	Illumina NovaSeq Oxford Nanopore MiniION	363x	Unicycler v. 0.4.8
562.71840	Escherichia coli strain 30COLEC		562	131567;2;1224;1236;91347;543;561;562	cellular organisms;Bacteria;Proteobacteria;Gammaproteobacteria;Enterobacterales;Enterobacteriaceae;Escherichia;Escherichia coli	Bacteria	Bacteria	Proteobacteria	Gammaproteobacteria	Enterobacterales	Enterobacteriaceae	Escherichia	Escherichia coli	Complete	30COLEC				MLST.Escherichia_coli_2.647,MLST.Escherichia_coli_1.2325																Good	2021-03-01T00:00:00Z			PRJNA599529	SAMN17807533	GCA_017088485.1		CP070930,CP070931,CP070932,CP070933,CP070934	Temasek Life Sciences Laboratory Limited	Complete	Illumina NovaSeq Oxford Nanopore MiniION	454x	Unicycler v. 0.4.8
83334.477	Escherichia coli O157:H7 strain Z1813		83334	131567;2;1224;1236;91347;543;561;562;83334	cellular organisms;Bacteria;Proteobacteria;Gammaproteobacteria;Enterobacterales;Enterobacteriaceae;Escherichia;Escherichia coli;Escherichia coli O157	Bacteria	Bacteria	Proteobacteria	Gammaproteobacteria	Enterobacterales	Enterobacteriaceae	Escherichia	Escherichia coli	Complete	Z1813	O157:H7		STEC	MLST.Escherichia_coli_1.11,MLST.Escherichia_coli_2.628																Good	2021-03-04T00:00:00Z			PRJNA666790	SAMN16327604	GCA_017164995.1		CP062725,CP062726	United State Department of Agriculture	Complete	PacBio RSII	205.9768441748391x	HGAP v. 3
83334.476	Escherichia coli O157:H7 strain Z1812		83334	131567;2;1224;1236;91347;543;561;562;83334	cellular organisms;Bacteria;Proteobacteria;Gammaproteobacteria;Enterobacterales;Enterobacteriaceae;Escherichia;Escherichia coli;Escherichia coli O157	Bacteria	Bacteria	Proteobacteria	Gammaproteobacteria	Enterobacterales	Enterobacteriaceae	Escherichia	Escherichia coli	Complete	Z1812	O157:H7		STEC	MLST.Escherichia_coli_2.628,MLST.Escherichia_coli_1.11																Good	2021-03-04T00:00:00Z			PRJNA666790	SAMN16327603	GCA_017165015.1		CP062727,CP062728	United State Department of Agriculture	Complete	PacBio RSII	118.41984524773561x	HGAP v. 3
83334.490	Escherichia coli O157:H7 strain Z1626		83334	131567;2;1224;1236;91347;543;561;562;83334	cellular organisms;Bacteria;Proteobacteria;Gammaproteobacteria;Enterobacterales;Enterobacteriaceae;Escherichia;Escherichia coli;Escherichia coli O157	Bacteria	Bacteria	Proteobacteria	Gammaproteobacteria	Enterobacterales	Enterobacteriaceae	Escherichia	Escherichia coli	Complete	Z1626	O157:H7		STEC	MLST.Escherichia_coli_1.11,MLST.Escherichia_coli_2.628																Good	2021-03-04T00:00:00Z			PRJNA666790	SAMN16327596	GCA_017165155.1		CP062742,CP062743	United State Department of Agriculture	Complete	PacBio RSII	92.30691037488617x	HGAP v. 3
562.72316	Escherichia coli strain EcPNK004		562	131567;2;1224;1236;91347;543;561;562	cellular organisms;Bacteria;Proteobacteria;Gammaproteobacteria;Enterobacterales;Enterobacteriaceae;Escherichia;Escherichia coli	Bacteria	Bacteria	Proteobacteria	Gammaproteobacteria	Enterobacterales	Enterobacteriaceae	Escherichia	Escherichia coli	Complete	EcPNK004			UPEC	MLST.Escherichia_coli_2.494,MLST.Escherichia_coli_1.393																Good	2021-03-14T00:00:00Z			PRJNA636382	SAMN18131652	GCA_017352035.1		CP071439,CP071440	University of Texas at Dallas	Complete	Illumina NextSeq, ONT MinION	113x, 787x	Unicycler v. v.0.4.8
562.72317	Escherichia coli strain EcPNK006		562	131567;2;1224;1236;91347;543;561;562	cellular organisms;Bacteria;Proteobacteria;Gammaproteobacteria;Enterobacterales;Enterobacteriaceae;Escherichia;Escherichia coli	Bacteria	Bacteria	Proteobacteria	Gammaproteobacteria	Enterobacterales	Enterobacteriaceae	Escherichia	Escherichia coli	Complete	EcPNK006			UPEC	MLST.Escherichia_coli_1.46																Good	2021-03-14T00:00:00Z			PRJNA636382	SAMN18131653	GCA_017352055.1		CP071436,CP071437,CP071438	University of Texas at Dallas	Complete	Illumina NextSeq, ONT MinION	116x, 836x	Unicycler v. v.0.4.8
562.72318	Escherichia coli strain EcPF20		562	131567;2;1224;1236;91347;543;561;562	cellular organisms;Bacteria;Proteobacteria;Gammaproteobacteria;Enterobacterales;Enterobacteriaceae;Escherichia;Escherichia coli	Bacteria	Bacteria	Proteobacteria	Gammaproteobacteria	Enterobacterales	Enterobacteriaceae	Escherichia	Escherichia coli	Complete	EcPF20			UPEC	MLST.Escherichia_coli_2.24,MLST.Escherichia_coli_1.58																Good	2021-03-14T00:00:00Z			PRJNA636382	SAMN18131651	GCA_017352075.1		CP071441,CP071442,CP071443	University of Texas at Dallas	Complete	Illumina NextSeq, ONT MinION	182x, 163x	Unicycler v. v.0.4.8
562.72349	Escherichia coli strain UPEC129		562	131567;2;1224;1236;91347;543;561;562	cellular organisms;Bacteria;Proteobacteria;Gammaproteobacteria;Enterobacterales;Enterobacteriaceae;Escherichia;Escherichia coli	Bacteria	Bacteria	Proteobacteria	Gammaproteobacteria	Enterobacterales	Enterobacteriaceae	Escherichia	Escherichia coli	Complete	UPEC129			UPEC	MLST.Escherichia_coli_1.95,MLST.Escherichia_coli_2.1																Good	2021-03-16T00:00:00Z			PRJNA669570	SAMN16443699	GCA_017356665.1		CP071522,CP071523,CP071524	INSERM IRSD U1220	Complete	PacBio RSII; Illumina HiSeq	50.0x	Unicycler v. MAY-2019
83334.515	Escherichia coli O157:H7 strain TT12A strain not applicable		83334	131567;2;1224;1236;91347;543;561;562;83334	cellular organisms;Bacteria;Proteobacteria;Gammaproteobacteria;Enterobacterales;Enterobacteriaceae;Escherichia;Escherichia coli;Escherichia coli O157	Bacteria	Bacteria	Proteobacteria	Gammaproteobacteria	Enterobacterales	Enterobacteriaceae	Escherichia	Escherichia coli	Complete	not applicable	O157:H7		EHEC	MLST.Escherichia_coli_1.11																Good	2021-03-16T00:00:00Z			PRJNA530317	SAMN11310480	GCA_017357545.1		CP038496,CP038497	University of Texas at San Antonio	Complete	PacBio RSII	154x	HGAP v. v2.3
2810404.4	Escherichia coli O7:H4 strain MIN14		2810404	131567;2;1224;1236;91347;543;561;562;2810404	cellular organisms;Bacteria;Proteobacteria;Gammaproteobacteria;Enterobacterales;Enterobacteriaceae;Escherichia;Escherichia coli;Escherichia coli O7	Bacteria	Bacteria	Proteobacteria	Gammaproteobacteria	Enterobacterales	Enterobacteriaceae	Escherichia	Escherichia coli	Complete	MIN14	O7:H4			MLST.Escherichia_coli_1.93,MLST.Escherichia_coli_2.83												genotype:ST-93				Good	2021-03-23T00:00:00Z			PRJNA700422	SAMN17831486	GCA_017570585.1		CP069646,CP069647,CP069648,CP069649,CP069651,CP069652,CP069653,CP069654,CP069655,CP069656,CP069650	Medical University of Bialystok	Complete	Illumina MiSeq; Oxford Nanopore MinION	100x	Unicycler hybrid assembly v. v0.4.8-beta
2810405.4	Escherichia coli O89m:H10 strain MIN12		2810405	131567;2;1224;1236;91347;543;561;562;2810405	cellular organisms;Bacteria;Proteobacteria;Gammaproteobacteria;Enterobacterales;Enterobacteriaceae;Escherichia;Escherichia coli;Escherichia coli O89m	Bacteria	Bacteria	Proteobacteria	Gammaproteobacteria	Enterobacterales	Enterobacteriaceae	Escherichia	Escherichia coli	Complete	MIN12	O89m:H10			MLST.Escherichia_coli_1.10,MLST.Escherichia_coli_2.2												genotype:ST-10				Good	2021-03-23T00:00:00Z			PRJNA700422	SAMN17831485	GCA_017570605.1		CP069657,CP069658,CP069659,CP069660,CP069662,CP069663,CP069664,CP069665,CP069661	Medical University of Bialystok	Complete	Illumina MiSeq; Oxford Nanopore MinION	484x	Unicycler hybrid assembly v. v0.4.8-beta
2810406.4	Escherichia coli O89m:H9 strain MIN11		2810406	131567;2;1224;1236;91347;543;561;562;2810406	cellular organisms;Bacteria;Proteobacteria;Gammaproteobacteria;Enterobacterales;Enterobacteriaceae;Escherichia;Escherichia coli;Escherichia coli O89m	Bacteria	Bacteria	Proteobacteria	Gammaproteobacteria	Enterobacterales	Enterobacteriaceae	Escherichia	Escherichia coli	Complete	MIN11	O89m:H9			MLST.Escherichia_coli_2.2,MLST.Escherichia_coli_1.10												genotype:ST-10				Good	2021-03-23T00:00:00Z			PRJNA700422	SAMN17831484	GCA_017570625.1		CP069666,CP069667,CP069668,CP069670,CP069671,CP069672,CP069673,CP069674,CP069675,CP069676,CP069669	Medical University of Bialystok	Complete	Illumina MiSeq; Oxford Nanopore MinION	100x	Unicycler hybrid assembly v. v0.4.8-beta
2810407.4	Escherichia coli O126:H45 strain MIN10		2810407	131567;2;1224;1236;91347;543;561;562;2810407	cellular organisms;Bacteria;Proteobacteria;Gammaproteobacteria;Enterobacterales;Enterobacteriaceae;Escherichia;Escherichia coli;Escherichia coli O126	Bacteria	Bacteria	Proteobacteria	Gammaproteobacteria	Enterobacterales	Enterobacteriaceae	Escherichia	Escherichia coli	Complete	MIN10	O126:H45			MLST.Escherichia_coli_1.162,MLST.Escherichia_coli_2.355												genotype:ST-162				Good	2021-03-23T00:00:00Z			PRJNA700422	SAMN17831483	GCA_017570645.1		CP069677,CP069678,CP069679,CP069681,CP069680	Medical University of Bialystok	Complete	Illumina MiSeq; Oxford Nanopore MinION	260x	Unicycler hybrid assembly v. v0.4.8-beta
2810409.4	Escherichia coli H20 strain MIN6		2810409	131567;2;1224;1236;91347;543;561;562;2810409	cellular organisms;Bacteria;Proteobacteria;Gammaproteobacteria;Enterobacterales;Enterobacteriaceae;Escherichia;Escherichia coli;Escherichia coli H20	Bacteria	Bacteria	Proteobacteria	Gammaproteobacteria	Enterobacterales	Enterobacteriaceae	Escherichia	Escherichia coli	Complete	MIN6	H20			MLST.Escherichia_coli_1.533,MLST.Escherichia_coli_2.310												genotype:ST-553				Good	2021-03-23T00:00:00Z			PRJNA700422	SAMN17831481	GCA_017570685.1		CP069692,CP069693,CP069694,CP069696,CP069697,CP069698,CP069699,CP069700,CP069695	Medical University of Bialystok	Complete	Illumina MiSeq; Oxford Nanopore MinION	446x	Unicycler hybrid assembly v. v0.4.8-beta
562.74545	Escherichia coli strain SB0258h1		562	131567;2;1224;1236;91347;543;561;562	cellular organisms;Bacteria;Proteobacteria;Gammaproteobacteria;Enterobacterales;Enterobacteriaceae;Escherichia;Escherichia coli	Bacteria	Bacteria	Proteobacteria	Gammaproteobacteria	Enterobacterales	Enterobacteriaceae	Escherichia	Escherichia coli	Complete	SB0258h1				MLST.Escherichia_coli_1.38,MLST.Escherichia_coli_2.8																Good	2021-03-29T00:00:00Z			PRJNA715472	SAMN18350774	GCA_017603565.1		CP071954	Massey University	Complete	Oxford Nanopore MinION	97x	Unicycler v. 0.4.9b
562.74604	Escherichia coli strain EC-JS426		562	131567;2;1224;1236;91347;543;561;562	cellular organisms;Bacteria;Proteobacteria;Gammaproteobacteria;Enterobacterales;Enterobacteriaceae;Escherichia;Escherichia coli	Bacteria	Bacteria	Proteobacteria	Gammaproteobacteria	Enterobacterales	Enterobacteriaceae	Escherichia	Escherichia coli	Complete	EC-JS426				MLST.Escherichia_coli_2.58,MLST.Escherichia_coli_1.448																Good	2021-04-04T00:00:00Z			PRJNA644256	SAMN18475704	GCA_017743075.1		CP072322,CP072324,CP072323	University Hospital Frankfurt	Complete	Illumina; Oxford Nanopore	100.0x	Unicycler v. v0.4.8
562.74672	Escherichia coli strain SCU-101		562	131567;2;1224;1236;91347;543;561;562	cellular organisms;Bacteria;Proteobacteria;Gammaproteobacteria;Enterobacterales;Enterobacteriaceae;Escherichia;Escherichia coli	Bacteria	Bacteria	Proteobacteria	Gammaproteobacteria	Enterobacterales	Enterobacteriaceae	Escherichia	Escherichia coli	Complete	SCU-101				MLST.Escherichia_coli_2.29,MLST.Escherichia_coli_1.1262																Good	2021-04-07T00:00:00Z	32759337		PRJNA624897	SAMN14609767	GCA_017815815.1		CP051849,CP051850,CP051851,CP051852	Santa Clara University	Complete	Illumina MiSeq, Oxford Nanopore MiniION	91x	Unicycler v. 0.4.8
562.75631	Escherichia coli strain PK5074		562	131567;2;1224;1236;91347;543;561;562	cellular organisms;Bacteria;Proteobacteria;Gammaproteobacteria;Enterobacterales;Enterobacteriaceae;Escherichia;Escherichia coli	Bacteria	Bacteria	Proteobacteria	Gammaproteobacteria	Enterobacterales	Enterobacteriaceae	Escherichia	Escherichia coli	Complete	PK5074				MLST.Escherichia_coli_1.48																Good	2021-04-12T00:00:00Z			PRJNA719724	SAMN18615003	GCA_017903455.1		CP072802,CP072805,CP072804,CP072806,CP072803,CP072807	Yangzhou University	Complete	Illumina HiSeq; Oxford Nanopore MinION	100.0x	Unicycler v. 0.4.4
562.74747	Escherichia coli strain EC2341		562	131567;2;1224;1236;91347;543;561;562	cellular organisms;Bacteria;Proteobacteria;Gammaproteobacteria;Enterobacterales;Enterobacteriaceae;Escherichia;Escherichia coli	Bacteria	Bacteria	Proteobacteria	Gammaproteobacteria	Enterobacterales	Enterobacteriaceae	Escherichia	Escherichia coli	Complete	EC2341				MLST.Escherichia_coli_1.410,MLST.Escherichia_coli_2.471																Good	2021-04-19T00:00:00Z			PRJNA720492	SAMN18652119	GCA_018075285.1		CP072976,CP072977,CP072978,CP072979	Zhejiang Provincial People's Hospital	Complete	PacBio	200X	CLC NGS Cell v. 10.0
562.74746	Escherichia coli strain 2547		562	131567;2;1224;1236;91347;543;561;562	cellular organisms;Bacteria;Proteobacteria;Gammaproteobacteria;Enterobacterales;Enterobacteriaceae;Escherichia;Escherichia coli	Bacteria	Bacteria	Proteobacteria	Gammaproteobacteria	Enterobacterales	Enterobacteriaceae	Escherichia	Escherichia coli	Complete	2547				MLST.Escherichia_coli_1.131																Good	2021-04-19T00:00:00Z			PRJNA720498	SAMN18652183	GCA_018075305.1		CP072980,CP072982,CP072981	Zhejiang Provincial People's Hospital	Complete	PacBio	200X	CLC NGS Cell v. 10.0
562.74755	Escherichia coli strain 3347558		562	131567;2;1224;1236;91347;543;561;562	cellular organisms;Bacteria;Proteobacteria;Gammaproteobacteria;Enterobacterales;Enterobacteriaceae;Escherichia;Escherichia coli	Bacteria	Bacteria	Proteobacteria	Gammaproteobacteria	Enterobacterales	Enterobacteriaceae	Escherichia	Escherichia coli	Complete	3347558				MLST.Escherichia_coli_1.69,MLST.Escherichia_coli_2.3																Good	2021-04-22T00:00:00Z			PRJNA698767	SAMN17736024	GCA_018128405.1		CP071073,CP071074,CP071075,CP071076,CP071077,CP071078,CP071079		Complete	Illumina NovaSeq; Oxford Nanopore MiniION	144x	Unicycler v. 0.4.8
562.75650	Escherichia coli strain 179		562	131567;2;1224;1236;91347;543;561;562	cellular organisms;Bacteria;Proteobacteria;Gammaproteobacteria;Enterobacterales;Enterobacteriaceae;Escherichia;Escherichia coli	Bacteria	Bacteria	Proteobacteria	Gammaproteobacteria	Enterobacterales	Enterobacteriaceae	Escherichia	Escherichia coli	Complete	179				MLST.Escherichia_coli_1.46																Good	2021-04-29T00:00:00Z			PRJNA666983	SAMN16339631	GCA_018208275.1		CP062924,CP062925,CP062926	Ankara Yildirim Beyazit University	Complete	IonTorrent	20.0x	Bowtie 2 v. 2.3.5
562.75652	Escherichia coli strain 179A		562	131567;2;1224;1236;91347;543;561;562	cellular organisms;Bacteria;Proteobacteria;Gammaproteobacteria;Enterobacterales;Enterobacteriaceae;Escherichia;Escherichia coli	Bacteria	Bacteria	Proteobacteria	Gammaproteobacteria	Enterobacterales	Enterobacteriaceae	Escherichia	Escherichia coli	Complete	179A				MLST.Escherichia_coli_1.46																Good	2021-04-29T00:00:00Z			PRJNA666802	SAMN16339682	GCA_018208295.1		CP062927,CP062928,CP062929	Ankara Yildirim Beyazit University	Complete	IonTorrent	20.0x	Bowtie 2 v. 2.3.5
562.75653	Escherichia coli strain 71		562	131567;2;1224;1236;91347;543;561;562	cellular organisms;Bacteria;Proteobacteria;Gammaproteobacteria;Enterobacterales;Enterobacteriaceae;Escherichia;Escherichia coli	Bacteria	Bacteria	Proteobacteria	Gammaproteobacteria	Enterobacterales	Enterobacteriaceae	Escherichia	Escherichia coli	Complete	71				MLST.Escherichia_coli_2.477,MLST.Escherichia_coli_1.405																Good	2021-04-29T00:00:00Z			PRJNA666983	SAMN16354869	GCA_018208315.1		CP062933,CP062934,CP062935	Ankara Yildirim Beyazit University	Complete	IonTorrent	20.0x	Bowtie 2 v. 2.3.5
562.75651	Escherichia coli strain 91A		562	131567;2;1224;1236;91347;543;561;562	cellular organisms;Bacteria;Proteobacteria;Gammaproteobacteria;Enterobacterales;Enterobacteriaceae;Escherichia;Escherichia coli	Bacteria	Bacteria	Proteobacteria	Gammaproteobacteria	Enterobacterales	Enterobacteriaceae	Escherichia	Escherichia coli	Complete	91A				MLST.Escherichia_coli_1.405,MLST.Escherichia_coli_2.477																Good	2021-04-29T00:00:00Z			PRJNA666983	SAMN16354875	GCA_018208335.1		CP062930,CP062931,CP062932	Ankara Yildirim Beyazit University	Complete	IonTorrent	20.0x	Bowtie 2 v. 2.3.5
562.75732	Escherichia coli strain 184/2aE		562	131567;2;1224;1236;91347;543;561;562	cellular organisms;Bacteria;Proteobacteria;Gammaproteobacteria;Enterobacterales;Enterobacteriaceae;Escherichia;Escherichia coli	Bacteria	Bacteria	Proteobacteria	Gammaproteobacteria	Enterobacterales	Enterobacteriaceae	Escherichia	Escherichia coli	Complete	184/2aE				MLST.Escherichia_coli_2.2,MLST.Escherichia_coli_1.167																Good	2021-05-14T00:00:00Z			PRJNA719994	SAMN18630606	GCA_018361365.1		CP072858,CP072861,CP072862,CP072863,CP072864,CP072860,CP072859	Universidade Federal do Rio de Janeiro	Complete	Illumina MiSeq; Oxford Nanopore MinION	50.0x	UNICYCLER v. 0.4.8
562.75746	Escherichia coli strain K-12 J53		562	131567;2;1224;1236;91347;543;561;562	cellular organisms;Bacteria;Proteobacteria;Gammaproteobacteria;Enterobacterales;Enterobacteriaceae;Escherichia;Escherichia coli	Bacteria	Bacteria	Proteobacteria	Gammaproteobacteria	Enterobacterales	Enterobacteriaceae	Escherichia	Escherichia coli	Complete	K-12 J53				MLST.Escherichia_coli_1.10,MLST.Escherichia_coli_2.262																Good	2021-05-20T00:00:00Z			PRJNA701546	SAMN17885487	GCA_018417715.1		CP070962,CP070963	University of Nottingham	Complete	PacBio	100.0x	canu v. MARCH-2018
562.76356	Escherichia coli strain F11		562	131567;2;1224;1236;91347;543;561;562	cellular organisms;Bacteria;Proteobacteria;Gammaproteobacteria;Enterobacterales;Enterobacteriaceae;Escherichia;Escherichia coli	Bacteria	Bacteria	Proteobacteria	Gammaproteobacteria	Enterobacterales	Enterobacteriaceae	Escherichia	Escherichia coli	Complete	F11				MLST.Escherichia_coli_2.33,MLST.Escherichia_coli_1.127																Good	2021-06-07T00:00:00Z			PRJNA729869	SAMN19237597	GCA_018734065.1		CP076123,CP076124	University of Queensland	Complete	Illumina NextSeq; PacBio RSII	65.0x	Flye v. 2.8.1-b1676
562.76357	Escherichia coli strain Survcare253		562	131567;2;1224;1236;91347;543;561;562	cellular organisms;Bacteria;Proteobacteria;Gammaproteobacteria;Enterobacterales;Enterobacteriaceae;Escherichia;Escherichia coli	Bacteria	Bacteria	Proteobacteria	Gammaproteobacteria	Enterobacterales	Enterobacteriaceae	Escherichia	Escherichia coli	Complete	Survcare253				MLST.Escherichia_coli_2.471,MLST.Escherichia_coli_1.2851																Good	2021-06-08T00:00:00Z			PRJNA732846	SAMN19349419	GCA_018771465.1		CP076305,CP076309,CP076308,CP076306,CP076307,CP076310,CP076311	Justus-Liebig-University Giessen	Complete	Illumina NextSeq; Oxford Nanopore MinION	560x	Unicycler v. v.0.4.7
562.76358	Escherichia coli strain Survcare045		562	131567;2;1224;1236;91347;543;561;562	cellular organisms;Bacteria;Proteobacteria;Gammaproteobacteria;Enterobacterales;Enterobacteriaceae;Escherichia;Escherichia coli	Bacteria	Bacteria	Proteobacteria	Gammaproteobacteria	Enterobacterales	Enterobacteriaceae	Escherichia	Escherichia coli	Complete	Survcare045				MLST.Escherichia_coli_1.167,MLST.Escherichia_coli_2.2																Good	2021-06-08T00:00:00Z			PRJNA732846	SAMN19349416	GCA_018771545.1		CP076318,CP076315,CP076319,CP076320,CP076321,CP076312,CP076313,CP076314,CP076316,CP076317	Justus-Liebig-University Giessen	Complete	Illumina NextSeq; Oxford Nanopore MinION	109x	Unicycler v. v.0.4.7
562.76359	Escherichia coli strain Survcare321		562	131567;2;1224;1236;91347;543;561;562	cellular organisms;Bacteria;Proteobacteria;Gammaproteobacteria;Enterobacterales;Enterobacteriaceae;Escherichia;Escherichia coli	Bacteria	Bacteria	Proteobacteria	Gammaproteobacteria	Enterobacterales	Enterobacteriaceae	Escherichia	Escherichia coli	Complete	Survcare321				MLST.Escherichia_coli_2.477,MLST.Escherichia_coli_1.405																Good	2021-06-08T00:00:00Z			PRJNA732846	SAMN19349425	GCA_018771585.1		CP076301,CP076302,CP076303,CP076304	Justus-Liebig-University Giessen	Complete	Illumina NextSeq; Oxford Nanopore MinION	531x	Unicycler v. v.0.4.7
562.76453	Escherichia coli strain E2		562	131567;2;1224;1236;91347;543;561;562	cellular organisms;Bacteria;Proteobacteria;Gammaproteobacteria;Enterobacterales;Enterobacteriaceae;Escherichia;Escherichia coli	Bacteria	Bacteria	Proteobacteria	Gammaproteobacteria	Enterobacterales	Enterobacteriaceae	Escherichia	Escherichia coli	Complete	E2				MLST.Escherichia_coli_1.410,MLST.Escherichia_coli_2.692																Good	2021-06-15T00:00:00Z	27048740		PRJNA577622	SAMN13031456	GCA_018884065.1		CP048915,CP048917,CP048919,CP048916,CP048918	Hospital Universitari Vall d'Hebron	Complete	Oxford Nanopore MiniION; Illumina MiSeq	70.0x	Unicycler v. v0.4.7
562.76454	Escherichia coli strain B7A		562	131567;2;1224;1236;91347;543;561;562	cellular organisms;Bacteria;Proteobacteria;Gammaproteobacteria;Enterobacterales;Enterobacteriaceae;Escherichia;Escherichia coli	Bacteria	Bacteria	Proteobacteria	Gammaproteobacteria	Enterobacterales	Enterobacteriaceae	Escherichia	Escherichia coli	Complete	B7A				MLST.Escherichia_coli_1.94,MLST.Escherichia_coli_2.58																Good	2021-06-15T00:00:00Z			PRJNA521509	SAMN10904681	GCA_018884265.1		CP035812,CP035816,CP035815,CP035814,CP035813	University of Maryland, School of Medicine	Complete	PacBio RSII	14.99x	HGAP v. 3
562.76457	Escherichia coli strain E7476		562	131567;2;1224;1236;91347;543;561;562	cellular organisms;Bacteria;Proteobacteria;Gammaproteobacteria;Enterobacterales;Enterobacteriaceae;Escherichia;Escherichia coli	Bacteria	Bacteria	Proteobacteria	Gammaproteobacteria	Enterobacterales	Enterobacteriaceae	Escherichia	Escherichia coli	Complete	E7476				MLST.Escherichia_coli_1.58,MLST.Escherichia_coli_2.87																Good	2021-06-15T00:00:00Z			PRJNA521509	SAMN10904680	GCA_018884285.1		CP035817,CP035818	University of Maryland, School of Medicine	Complete	PacBio RSII	23.86x	Canu v. v.1.4
562.76455	Escherichia coli strain WS3294A		562	131567;2;1224;1236;91347;543;561;562	cellular organisms;Bacteria;Proteobacteria;Gammaproteobacteria;Enterobacterales;Enterobacteriaceae;Escherichia;Escherichia coli	Bacteria	Bacteria	Proteobacteria	Gammaproteobacteria	Enterobacterales	Enterobacteriaceae	Escherichia	Escherichia coli	Complete	WS3294A				MLST.Escherichia_coli_2.366,MLST.Escherichia_coli_1.2484																Good	2021-06-15T00:00:00Z			PRJNA521509	SAMN10904679	GCA_018884305.1		CP035819,CP035820,CP035821	University of Maryland, School of Medicine	Complete	PacBio RSII	17.56x	Canu v. v.1.2
562.76456	Escherichia coli strain WS4437A-1		562	131567;2;1224;1236;91347;543;561;562	cellular organisms;Bacteria;Proteobacteria;Gammaproteobacteria;Enterobacterales;Enterobacteriaceae;Escherichia;Escherichia coli	Bacteria	Bacteria	Proteobacteria	Gammaproteobacteria	Enterobacterales	Enterobacteriaceae	Escherichia	Escherichia coli	Complete	WS4437A-1				MLST.Escherichia_coli_1.10,MLST.Escherichia_coli_2.2																Good	2021-06-15T00:00:00Z			PRJNA521509	SAMN10904678	GCA_018884325.1		CP035822,CP035825,CP035824,CP035823	University of Maryland, School of Medicine	Complete	PacBio RSII	16.64x	Canu v. v.1.4
562.76458	Escherichia coli strain 025542-1		562	131567;2;1224;1236;91347;543;561;562	cellular organisms;Bacteria;Proteobacteria;Gammaproteobacteria;Enterobacterales;Enterobacteriaceae;Escherichia;Escherichia coli	Bacteria	Bacteria	Proteobacteria	Gammaproteobacteria	Enterobacterales	Enterobacteriaceae	Escherichia	Escherichia coli	Complete	025542-1				MLST.Escherichia_coli_1.173																Good	2021-06-15T00:00:00Z			PRJNA521509	SAMN10904676	GCA_018884345.1		CP035832,CP035835,CP035834,CP035833	University of Maryland, School of Medicine	Complete	PacBio RSII	16.81x	Canu v. v.1.2
562.76462	Escherichia coli strain WS1933D		562	131567;2;1224;1236;91347;543;561;562	cellular organisms;Bacteria;Proteobacteria;Gammaproteobacteria;Enterobacterales;Enterobacteriaceae;Escherichia;Escherichia coli	Bacteria	Bacteria	Proteobacteria	Gammaproteobacteria	Enterobacterales	Enterobacteriaceae	Escherichia	Escherichia coli	Complete	WS1933D				MLST.Escherichia_coli_2.661																Good	2021-06-15T00:00:00Z			PRJNA521509	SAMN10904675	GCA_018884365.1		CP035836,CP035837,CP035840,CP035839,CP035838	University of Maryland, School of Medicine	Complete	PacBio RSII	14.67x	Canu v. v.1.4
562.76460	Escherichia coli strain TW10722		562	131567;2;1224;1236;91347;543;561;562	cellular organisms;Bacteria;Proteobacteria;Gammaproteobacteria;Enterobacterales;Enterobacteriaceae;Escherichia;Escherichia coli	Bacteria	Bacteria	Proteobacteria	Gammaproteobacteria	Enterobacterales	Enterobacteriaceae	Escherichia	Escherichia coli	Complete	TW10722				MLST.Escherichia_coli_2.5,MLST.Escherichia_coli_1.443																Good	2021-06-15T00:00:00Z			PRJNA521509	SAMN10904674	GCA_018884385.1		CP035841,CP035843,CP035842,CP035845,CP035844	University of Maryland, School of Medicine	Complete	PacBio RSII	24.21x	Canu v. v.1.4
562.76463	Escherichia coli strain TW10598		562	131567;2;1224;1236;91347;543;561;562	cellular organisms;Bacteria;Proteobacteria;Gammaproteobacteria;Enterobacterales;Enterobacteriaceae;Escherichia;Escherichia coli	Bacteria	Bacteria	Proteobacteria	Gammaproteobacteria	Enterobacterales	Enterobacteriaceae	Escherichia	Escherichia coli	Complete	TW10598				MLST.Escherichia_coli_1.4,MLST.Escherichia_coli_2.215																Good	2021-06-15T00:00:00Z			PRJNA521509	SAMN10904673	GCA_018884405.1		CP035846,CP035847,CP035849,CP035848	University of Maryland, School of Medicine	Complete	PacBio RSII	23.31x	Canu v. v.1.4
562.76464	Escherichia coli strain TD225-C4		562	131567;2;1224;1236;91347;543;561;562	cellular organisms;Bacteria;Proteobacteria;Gammaproteobacteria;Enterobacterales;Enterobacteriaceae;Escherichia;Escherichia coli	Bacteria	Bacteria	Proteobacteria	Gammaproteobacteria	Enterobacterales	Enterobacteriaceae	Escherichia	Escherichia coli	Complete	TD225-C4				MLST.Escherichia_coli_2.65,MLST.Escherichia_coli_1.410																Good	2021-06-15T00:00:00Z			PRJNA521509	SAMN10904672	GCA_018884465.1		CP035860,CP035862,CP035861,CP035864,CP035863	University of Maryland, School of Medicine	Complete	PacBio RSII	19.9x	Canu v. v.1.2
562.76459	Escherichia coli strain E275 a		562	131567;2;1224;1236;91347;543;561;562	cellular organisms;Bacteria;Proteobacteria;Gammaproteobacteria;Enterobacterales;Enterobacteriaceae;Escherichia;Escherichia coli	Bacteria	Bacteria	Proteobacteria	Gammaproteobacteria	Enterobacterales	Enterobacteriaceae	Escherichia	Escherichia coli	Complete	E275 a				MLST.Escherichia_coli_1.4121																Good	2021-06-15T00:00:00Z			PRJNA521509	SAMN07947704	GCA_018884485.1		CP035865,CP035867,CP035866,CP035869,CP035868	University of Maryland, School of Medicine	Complete	PacBio RSII	16.87x	Canu v. v.1.4
562.76461	Escherichia coli strain E2528-C1		562	131567;2;1224;1236;91347;543;561;562	cellular organisms;Bacteria;Proteobacteria;Gammaproteobacteria;Enterobacterales;Enterobacteriaceae;Escherichia;Escherichia coli	Bacteria	Bacteria	Proteobacteria	Gammaproteobacteria	Enterobacterales	Enterobacteriaceae	Escherichia	Escherichia coli	Complete	E2528-C1				MLST.Escherichia_coli_2.155,MLST.Escherichia_coli_1.1312																Good	2021-06-15T00:00:00Z			PRJNA521509	SAMN10904671	GCA_018884505.1		CP035870,CP035873,CP035872,CP035871	University of Maryland, School of Medicine	Complete	PacBio RSII	12.17x	HGAP v. 3
562.76467	Escherichia coli strain B2C		562	131567;2;1224;1236;91347;543;561;562	cellular organisms;Bacteria;Proteobacteria;Gammaproteobacteria;Enterobacterales;Enterobacteriaceae;Escherichia;Escherichia coli	Bacteria	Bacteria	Proteobacteria	Gammaproteobacteria	Enterobacterales	Enterobacteriaceae	Escherichia	Escherichia coli	Complete	B2C				MLST.Escherichia_coli_1.4,MLST.Escherichia_coli_2.215																Good	2021-06-15T00:00:00Z			PRJNA521509	SAMN10904670	GCA_018884525.1		CP035874,CP035875,CP035878,CP035877,CP035876	University of Maryland, School of Medicine	Complete	PacBio RSII	25.43x	Canu v. v.1.4
562.76466	Escherichia coli strain DS26-1		562	131567;2;1224;1236;91347;543;561;562	cellular organisms;Bacteria;Proteobacteria;Gammaproteobacteria;Enterobacterales;Enterobacteriaceae;Escherichia;Escherichia coli	Bacteria	Bacteria	Proteobacteria	Gammaproteobacteria	Enterobacterales	Enterobacteriaceae	Escherichia	Escherichia coli	Complete	DS26-1				MLST.Escherichia_coli_1.423,MLST.Escherichia_coli_2.69																Good	2021-06-15T00:00:00Z			PRJNA521509	SAMN10904669	GCA_018884545.1		CP035879,CP035880,CP035881	University of Maryland, School of Medicine	Complete	PacBio RSII	29.67x	Canu v. v.1.2
562.76465	Escherichia coli strain WS0115A		562	131567;2;1224;1236;91347;543;561;562	cellular organisms;Bacteria;Proteobacteria;Gammaproteobacteria;Enterobacterales;Enterobacteriaceae;Escherichia;Escherichia coli	Bacteria	Bacteria	Proteobacteria	Gammaproteobacteria	Enterobacterales	Enterobacteriaceae	Escherichia	Escherichia coli	Complete	WS0115A				MLST.Escherichia_coli_1.2368																Good	2021-06-15T00:00:00Z			PRJNA521509	SAMN10904668	GCA_018884565.1		CP035882,CP035883	University of Maryland, School of Medicine	Complete	PacBio RSII	27.53x	Canu v. v.1.2
562.76468	Escherichia coli strain LSN03-016011/A		562	131567;2;1224;1236;91347;543;561;562	cellular organisms;Bacteria;Proteobacteria;Gammaproteobacteria;Enterobacterales;Enterobacteriaceae;Escherichia;Escherichia coli	Bacteria	Bacteria	Proteobacteria	Gammaproteobacteria	Enterobacterales	Enterobacteriaceae	Escherichia	Escherichia coli	Complete	LSN03-016011/A				MLST.Escherichia_coli_2.717,MLST.Escherichia_coli_1.88																Good	2021-06-15T00:00:00Z			PRJNA521509	SAMN10904667	GCA_018884585.1		CP035884,CP035885	University of Maryland, School of Medicine	Complete	PacBio RSII	13.96x	HGAP v. 3
562.77176	Escherichia coli strain 702/18		562	131567;2;1224;1236;91347;543;561;562	cellular organisms;Bacteria;Proteobacteria;Gammaproteobacteria;Enterobacterales;Enterobacteriaceae;Escherichia;Escherichia coli	Bacteria	Bacteria	Proteobacteria	Gammaproteobacteria	Enterobacterales	Enterobacteriaceae	Escherichia	Escherichia coli	Complete	702/18				MLST.Escherichia_coli_1.354,MLST.Escherichia_coli_2.39												genotype:ST354				Good	2021-07-01T00:00:00Z			PRJNA728863	SAMN19105266	GCA_019086825.1		CP074701,CP074702,CP074703,CP074704,CP074705,CP074706	Robert Koch Institute	Complete	Oxford Nanopore MinION; Illumina NextSeq	163.0x	Unicycler v. 0.4.9b
562.77177	Escherichia coli strain ST865		562	131567;2;1224;1236;91347;543;561;562	cellular organisms;Bacteria;Proteobacteria;Gammaproteobacteria;Enterobacterales;Enterobacteriaceae;Escherichia;Escherichia coli	Bacteria	Bacteria	Proteobacteria	Gammaproteobacteria	Enterobacterales	Enterobacteriaceae	Escherichia	Escherichia coli	Complete	ST865																				Good	2021-07-02T00:00:00Z			PRJNA739030	SAMN19769895	GCA_019091005.1		CP077649,CP077650,CP077651	China CDC	Complete	PacBio; Illumina HiSeq	300x	Unicycler v. v0.4.8
562.78020	Escherichia coli strain M70		562	131567;2;1224;1236;91347;543;561;562	cellular organisms;Bacteria;Proteobacteria;Gammaproteobacteria;Enterobacterales;Enterobacteriaceae;Escherichia;Escherichia coli	Bacteria	Bacteria	Proteobacteria	Gammaproteobacteria	Enterobacterales	Enterobacteriaceae	Escherichia	Escherichia coli	Complete	M70				MLST.Escherichia_coli_1.131,MLST.Escherichia_coli_2.43																Good	2021-07-31T00:00:00Z			PRJNA748602	SAMN20339878	GCA_019428565.1		CP080118	University of Veterinary Sciences Brno	Complete	Illumina MiSeq; PacBio Sequel	557x	SMRT Link v. 6.0
562.78024	Escherichia coli strain M45		562	131567;2;1224;1236;91347;543;561;562	cellular organisms;Bacteria;Proteobacteria;Gammaproteobacteria;Enterobacterales;Enterobacteriaceae;Escherichia;Escherichia coli	Bacteria	Bacteria	Proteobacteria	Gammaproteobacteria	Enterobacterales	Enterobacteriaceae	Escherichia	Escherichia coli	Complete	M45				MLST.Escherichia_coli_1.131																Good	2021-07-31T00:00:00Z			PRJNA748602	SAMN20339877	GCA_019428585.1		CP080119	University of Veterinary Sciences Brno	Complete	Illumina MiSeq; PacBio Sequel	300x	SMRT Link v. 6.0
562.78026	Escherichia coli strain M24		562	131567;2;1224;1236;91347;543;561;562	cellular organisms;Bacteria;Proteobacteria;Gammaproteobacteria;Enterobacterales;Enterobacteriaceae;Escherichia;Escherichia coli	Bacteria	Bacteria	Proteobacteria	Gammaproteobacteria	Enterobacterales	Enterobacteriaceae	Escherichia	Escherichia coli	Complete	M24				MLST.Escherichia_coli_2.43,MLST.Escherichia_coli_1.131																Good	2021-07-31T00:00:00Z			PRJNA748602	SAMN20339876	GCA_019428605.1		CP080120	University of Veterinary Sciences Brno	Complete	Illumina MiSeq; PacBio Sequel	340x	SMRT Link v. 6.0
562.78042	Escherichia coli strain L3452210II		562	131567;2;1224;1236;91347;543;561;562	cellular organisms;Bacteria;Proteobacteria;Gammaproteobacteria;Enterobacterales;Enterobacteriaceae;Escherichia;Escherichia coli	Bacteria	Bacteria	Proteobacteria	Gammaproteobacteria	Enterobacterales	Enterobacteriaceae	Escherichia	Escherichia coli	Complete	L3452210II				MLST.Escherichia_coli_1.410,MLST.Escherichia_coli_2.471																Good	2021-08-02T00:00:00Z			PRJNA735932	SAMN19604719	GCA_019434375.1		CP076527,CP076528,CP076529,CP076530,CP076531	University of Bern	Complete	Oxford Nanopore MinION; Illumina NovaSeq	82.0x	Unicycler v. v.0.4.8
562.78059	Escherichia coli strain UPEC-455U/190220		562	131567;2;1224;1236;91347;543;561;562	cellular organisms;Bacteria;Proteobacteria;Gammaproteobacteria;Enterobacterales;Enterobacteriaceae;Escherichia;Escherichia coli	Bacteria	Bacteria	Proteobacteria	Gammaproteobacteria	Enterobacterales	Enterobacteriaceae	Escherichia	Escherichia coli	Complete	UPEC-455U/190220			Escherichia coli, UPEC	MLST.Escherichia_coli_1.1193,MLST.Escherichia_coli_2.53																Good	2021-08-03T00:00:00Z			PRJNA610084	SAMN14277528	GCA_019443605.1		CP049839,CP049843,CP049842,CP049841,CP049844,CP049840	Universidad Nacional Autonoma de Mexico	Complete	Illumina HiSeq; Oxford Nanopore MiniION	286.563x	Unicycler v. v0.4.1
562.78060	Escherichia coli strain UPEC-774U/190308		562	131567;2;1224;1236;91347;543;561;562	cellular organisms;Bacteria;Proteobacteria;Gammaproteobacteria;Enterobacterales;Enterobacteriaceae;Escherichia;Escherichia coli	Bacteria	Bacteria	Proteobacteria	Gammaproteobacteria	Enterobacterales	Enterobacteriaceae	Escherichia	Escherichia coli	Complete	UPEC-774U/190308			Escherichia coli, UPEC	MLST.Escherichia_coli_2.53,MLST.Escherichia_coli_1.1193																Good	2021-08-03T00:00:00Z			PRJNA610084	SAMN14277526	GCA_019443685.1		CP049852,CP049856,CP049855,CP049854,CP049853	Universidad Nacional Autonoma de Mexico	Complete	Illumina HiSeq; Oxford Nanopore MiniION	189.523x	Unicycler v. v0.4.1
562.78282	Escherichia coli strain 31HGR-CBG		562	131567;2;1224;1236;91347;543;561;562	cellular organisms;Bacteria;Proteobacteria;Gammaproteobacteria;Enterobacterales;Enterobacteriaceae;Escherichia;Escherichia coli	Bacteria	Bacteria	Proteobacteria	Gammaproteobacteria	Enterobacterales	Enterobacteriaceae	Escherichia	Escherichia coli	Complete	31HGR-CBG	O101:H4		UPEC	MLST.Escherichia_coli_1.44,MLST.Escherichia_coli_2.2																Good	2021-08-16T00:00:00Z			PRJNA749581	SAMN20391559	GCA_019614135.1		CP080645,CP080646	INSTITUTO POLITECNICO NACIONAL	Complete	Illumina MiniSeq	98x	MEGAHIT v. 1.1.2
562.78283	Escherichia coli strain ST866		562	131567;2;1224;1236;91347;543;561;562	cellular organisms;Bacteria;Proteobacteria;Gammaproteobacteria;Enterobacterales;Enterobacteriaceae;Escherichia;Escherichia coli	Bacteria	Bacteria	Proteobacteria	Gammaproteobacteria	Enterobacterales	Enterobacteriaceae	Escherichia	Escherichia coli	Complete	ST866																				Good	2021-08-16T00:00:00Z			PRJNA739030	SAMN19769896	GCA_019614825.1		CP077646,CP077647,CP077648	China CDC	Complete	PacBio; Illumina HiSeq	300x	Unicycler v. v0.4.8
562.78336	Escherichia coli strain EC1722-1		562	131567;2;1224;1236;91347;543;561;562	cellular organisms;Bacteria;Proteobacteria;Gammaproteobacteria;Enterobacterales;Enterobacteriaceae;Escherichia;Escherichia coli	Bacteria	Bacteria	Proteobacteria	Gammaproteobacteria	Enterobacterales	Enterobacteriaceae	Escherichia	Escherichia coli	Complete	EC1722-1				MLST.Escherichia_coli_2.66,MLST.Escherichia_coli_1.88																Good	2021-08-21T00:00:00Z			PRJNA753302	SAMN20693749	GCA_019710415.1		CP081192,CP081193,CP081194,CP081195,CP081196,CP081197,CP081198	Hospital	Complete	Oxford Nanopore GridION; Illumina HiSeq	300.0x	minimap v. 2.0; miniasm v. 2.0
562.78338	Escherichia coli strain Ec1079		562	131567;2;1224;1236;91347;543;561;562	cellular organisms;Bacteria;Proteobacteria;Gammaproteobacteria;Enterobacterales;Enterobacteriaceae;Escherichia;Escherichia coli	Bacteria	Bacteria	Proteobacteria	Gammaproteobacteria	Enterobacterales	Enterobacteriaceae	Escherichia	Escherichia coli	Complete	Ec1079				MLST.Escherichia_coli_2.692,MLST.Escherichia_coli_1.410																Good	2021-08-23T00:00:00Z			PRJNA473419	SAMN20802105	GCA_019720795.1		CP081306,CP081307,CP081308,CP081309,CP081310	Tokyo Medical and Dental University	Complete	Oxford Nanopore; MGI DNBSEQ-G400FAST	100.0x	Unicycler v. 0.4.8
562.79032	Escherichia coli strain PC-NDM34		562	131567;2;1224;1236;91347;543;561;562	cellular organisms;Bacteria;Proteobacteria;Gammaproteobacteria;Enterobacterales;Enterobacteriaceae;Escherichia;Escherichia coli	Bacteria	null	Proteobacteria	Gammaproteobacteria	Enterobacterales	Enterobacteriaceae	Escherichia		Complete	PC-NDM34				MLST.Escherichia_coli_1.2083,MLST.Escherichia_coli_2.58																Good	2021-09-01T00:00:00Z			PRJNA756167	SAMN20857175	GCA_019843995.1		CP082120,CP082121,CP082122,CP082123,CP082125,CP082126,CP082124	University of Bergen	Complete	Oxford Nanopore; Illumina HiSeq	53.2x	Unicycler v. v0.4.8.0
562.79033	Escherichia coli strain NDM_12_14482		562	131567;2;1224;1236;91347;543;561;562	cellular organisms;Bacteria;Proteobacteria;Gammaproteobacteria;Enterobacterales;Enterobacteriaceae;Escherichia;Escherichia coli	Bacteria	null	Proteobacteria	Gammaproteobacteria	Enterobacterales	Enterobacteriaceae	Escherichia		Complete	NDM_12_14482				MLST.Escherichia_coli_1.167,MLST.Escherichia_coli_2.2																Good	2021-09-01T00:00:00Z			PRJNA756168	SAMN20857176	GCA_019844015.1		CP082127,CP082128	University of Bergen	Complete	Illumina HiSeq; Oxford Nanopore	49.9x	Unicycler v. v0.4.8.0
562.79034	Escherichia coli strain NDM_11.16372		562	131567;2;1224;1236;91347;543;561;562	cellular organisms;Bacteria;Proteobacteria;Gammaproteobacteria;Enterobacterales;Enterobacteriaceae;Escherichia;Escherichia coli	Bacteria	null	Proteobacteria	Gammaproteobacteria	Enterobacterales	Enterobacteriaceae	Escherichia		Complete	NDM_11.16372				MLST.Escherichia_coli_1.167,MLST.Escherichia_coli_2.2																Good	2021-09-01T00:00:00Z			PRJNA756169	SAMN20857180	GCA_019844035.1		CP082129,CP082130,CP082131,CP082132	University of Bergen	Complete	Oxford Nanopore	76.3x	Unicyler v. v0.4.8.0
562.79122	Escherichia coli strain SCAID URN1-2021 (19/278) strain SCAID URN1-2021 (19/278) strain SCAID URN1-2021 (19/278)		562	131567;2;1224;1236;91347;543;561;562	cellular organisms;Bacteria;Proteobacteria;Gammaproteobacteria;Enterobacterales;Enterobacteriaceae;Escherichia;Escherichia coli	Bacteria	null	Proteobacteria	Gammaproteobacteria	Enterobacterales	Enterobacteriaceae	Escherichia		Complete	SCAID URN1-2021 (19/278)				MLST.Escherichia_coli_2.53																Good	2021-09-15T00:00:00Z			PRJNA754843	SAMN20982449	GCA_019915505.1		CP082824,CP082825,CP082826	Scientific Center for Anti-infectious Drugs (SCAID)	Complete	PacBio Sequel	362x	Canu v. 2.0
562.79123	Escherichia coli strain SCAID WND1-2021 (1/128) strain SCAID WND1-2021 (1/128) strain SCAID WND1-2021 (1/128)		562	131567;2;1224;1236;91347;543;561;562	cellular organisms;Bacteria;Proteobacteria;Gammaproteobacteria;Enterobacterales;Enterobacteriaceae;Escherichia;Escherichia coli	Bacteria	null	Proteobacteria	Gammaproteobacteria	Enterobacterales	Enterobacteriaceae	Escherichia		Complete	SCAID WND1-2021 (1/128)				MLST.Escherichia_coli_2.43,MLST.Escherichia_coli_1.131																Good	2021-09-15T00:00:00Z			PRJNA754843	SAMN20982447	GCA_019915525.1		CP082831,CP082832	Scientific Center for Anti-infectious Drugs (SCAID)	Complete	PacBio Sequel	334x	Canu v. 2.0
562.79124	Escherichia coli strain SCAID WND2-2021 (3/145) strain SCAID WND2-2021 (3/145) strain SCAID WND2-2021 (3/145)		562	131567;2;1224;1236;91347;543;561;562	cellular organisms;Bacteria;Proteobacteria;Gammaproteobacteria;Enterobacterales;Enterobacteriaceae;Escherichia;Escherichia coli	Bacteria	null	Proteobacteria	Gammaproteobacteria	Enterobacterales	Enterobacteriaceae	Escherichia		Complete	SCAID WND2-2021 (3/145)				MLST.Escherichia_coli_2.3,MLST.Escherichia_coli_1.69																Good	2021-09-15T00:00:00Z			PRJNA754843	SAMN20982448	GCA_019915545.1		CP082827,CP082828,CP082829,CP082830	Scientific Center for Anti-infectious Drugs (SCAID)	Complete	PacBio Sequel	397x	Canu v. 2.0
316435.58	Escherichia coli Nissle 1917		316435	131567;2;1224;1236;91347;543;561;562;316435	cellular organisms;Bacteria;Proteobacteria;Gammaproteobacteria;Enterobacterales;Enterobacteriaceae;Escherichia;Escherichia coli;Escherichia coli Nissle 1917	Bacteria	null	Proteobacteria	Gammaproteobacteria	Enterobacterales	Enterobacteriaceae	Escherichia	Escherichia coli	Complete	Nissle 1917				MLST.Escherichia_coli_2.4,MLST.Escherichia_coli_1.73																Good	2021-09-14T00:00:00Z			PRJNA722272	SAMN18749717	GCA_019967895.1		CP082949,CP082950,CP082951	Skolkovo Institute of Science and Technology	Complete	Illumina NextSeq	217.0x	SPAdes v. v3.13.1
562.79349	Escherichia coli strain SPCR2020		562	131567;2;1224;1236;91347;543;561;562	cellular organisms;Bacteria;Proteobacteria;Gammaproteobacteria;Enterobacterales;Enterobacteriaceae;Escherichia;Escherichia coli	Bacteria	null	Proteobacteria	Gammaproteobacteria	Enterobacterales	Enterobacteriaceae	Escherichia		Complete	SPCR2020				MLST.Escherichia_coli_1.361,MLST.Escherichia_coli_2.650																Good	2021-09-20T00:00:00Z			PRJNA759274	SAMN21162368	GCA_020105115.1		CP083419,CP083414,CP083415,CP083416,CP083421,CP083422,CP083423,CP083427,CP083429,CP083430,CP083431,CP083432	University of British Columbia	Complete	Oxford Nanopore GridION	120.0x	metaFlye v. March 2021
562.79629	Escherichia coli strain SUISSEKPC3NDM5		562	131567;2;1224;1236;91347;543;561;562	cellular organisms;Bacteria;Proteobacteria;Gammaproteobacteria;Enterobacterales;Enterobacteriaceae;Escherichia;Escherichia coli	Bacteria	null	Proteobacteria	Gammaproteobacteria	Enterobacterales	Enterobacteriaceae	Escherichia		Complete	SUISSEKPC3NDM5				MLST.Escherichia_coli_1.361,MLST.Escherichia_coli_2.650																Good	2021-09-25T00:00:00Z			PRJNA762038	SAMN21369264	GCA_020149465.1		CP083701,CP083702,CP083703,CP083704,CP083705,CP083706,CP083707,CP083708	university of fribourg, Faculty of scienec and medicine	Complete	Oxford Nanopore MinION; Illumina MiniSeq	30.0x	CLC Genomic Workbench v. version 20.0.4
562.94069	Escherichia coli NDM4		562	131567;2;1224;1236;91347;543;561;562	cellular organisms;Bacteria;Proteobacteria;Gammaproteobacteria;Enterobacterales;Enterobacteriaceae;Escherichia;Escherichia coli	Bacteria		Proteobacteria	Gammaproteobacteria	Enterobacterales	Enterobacteriaceae	Escherichia	Escherichia coli	Complete	NDM4				MLST.Escherichia_coli_2.2,MLST.Escherichia_coli_1.167												genotype:ST167				Good	2021-09-27T00:00:00Z			PRJNA762553	SAMN21398205	GCA_020149605.1		CP083877,CP083878,CP083879		Complete	Oxford Nanopore MiniION + Illumina MiSeq	330x	Canu v. JAN-2021
562.94070	Escherichia coli NDM5		562	131567;2;1224;1236;91347;543;561;562	cellular organisms;Bacteria;Proteobacteria;Gammaproteobacteria;Enterobacterales;Enterobacteriaceae;Escherichia;Escherichia coli	Bacteria		Proteobacteria	Gammaproteobacteria	Enterobacterales	Enterobacteriaceae	Escherichia	Escherichia coli	Complete	NDM5				MLST.Escherichia_coli_1.167,MLST.Escherichia_coli_2.2												genotype:ST167				Good	2021-09-27T00:00:00Z			PRJNA762553	SAMN21398207	GCA_020149625.1		CP083872,CP083873,CP083874,CP083875,CP083876		Complete	Oxford Nanopore MiniION + Illumina MiSeq	285x	Canu v. JAN-2021
562.94071	Escherichia coli NDM1		562	131567;2;1224;1236;91347;543;561;562	cellular organisms;Bacteria;Proteobacteria;Gammaproteobacteria;Enterobacterales;Enterobacteriaceae;Escherichia;Escherichia coli	Bacteria		Proteobacteria	Gammaproteobacteria	Enterobacterales	Enterobacteriaceae	Escherichia	Escherichia coli	Complete	NDM1				MLST.Escherichia_coli_1.90												genotype:ST90				Good	2021-09-27T00:00:00Z			PRJNA762553	SAMN21398202	GCA_020149645.1		CP083888,CP083889,CP083890,CP083891,CP083892,CP083893,CP083894,CP083895,CP083896		Complete	Oxford Nanopore MiniION + Illumina MiSeq	67x	Canu v. JAN-2021
562.94073	Escherichia coli NDM2		562	131567;2;1224;1236;91347;543;561;562	cellular organisms;Bacteria;Proteobacteria;Gammaproteobacteria;Enterobacterales;Enterobacteriaceae;Escherichia;Escherichia coli	Bacteria		Proteobacteria	Gammaproteobacteria	Enterobacterales	Enterobacteriaceae	Escherichia	Escherichia coli	Complete	NDM2				MLST.Escherichia_coli_2.2,MLST.Escherichia_coli_1.10												genotype:ST10				Good	2021-09-27T00:00:00Z			PRJNA762553	SAMN21398203	GCA_020149665.1		CP083886,CP083884,CP083885,CP083887		Complete	Oxford Nanopore MiniION + Illumina MiSeq	63x	Canu v. JAN-2021
562.94075	Escherichia coli NDM3		562	131567;2;1224;1236;91347;543;561;562	cellular organisms;Bacteria;Proteobacteria;Gammaproteobacteria;Enterobacterales;Enterobacteriaceae;Escherichia;Escherichia coli	Bacteria		Proteobacteria	Gammaproteobacteria	Enterobacterales	Enterobacteriaceae	Escherichia	Escherichia coli	Complete	NDM3				MLST.Escherichia_coli_2.2,MLST.Escherichia_coli_1.167												genotype:ST167				Good	2021-09-27T00:00:00Z			PRJNA762553	SAMN21398204	GCA_020149685.1		CP083880,CP083881,CP083882,CP083883		Complete	Oxford Nanopore MiniION + Illumina MiSeq	277x	Canu v. JAN-2021
562.94076	Escherichia coli NDM6		562	131567;2;1224;1236;91347;543;561;562	cellular organisms;Bacteria;Proteobacteria;Gammaproteobacteria;Enterobacterales;Enterobacteriaceae;Escherichia;Escherichia coli	Bacteria		Proteobacteria	Gammaproteobacteria	Enterobacterales	Enterobacteriaceae	Escherichia	Escherichia coli	Complete	NDM6				MLST.Escherichia_coli_1.167,MLST.Escherichia_coli_2.2												genotype:ST167				Good	2021-09-27T00:00:00Z			PRJNA762553	SAMN21398206	GCA_020149705.1		CP083869,CP083867,CP083868,CP083870,CP083871		Complete	Oxford Nanopore MiniION + Illumina MiSeq	234x	Canu v. JAN-2021
2072463.10	Escherichia coli O78 strain 3		2072463	131567;2;1224;1236;91347;543;561;562;2072463	cellular organisms;Bacteria;Proteobacteria;Gammaproteobacteria;Enterobacterales;Enterobacteriaceae;Escherichia;Escherichia coli;Escherichia coli O78	Bacteria	null	Proteobacteria	Gammaproteobacteria	Enterobacterales	Enterobacteriaceae	Escherichia	Escherichia coli	Complete	3	O78			MLST.Escherichia_coli_1.57																Good	2021-10-03T00:00:00Z			PRJNA765063	SAMN21542538	GCA_020217445.1		CP084096,CP084097	The First Hospital of Jilin University	Complete	Illumina HiSeq 4000 platform	99.92x	SOAPdenovo v. July-2020
562.80918	Escherichia coli strain EC20		562	131567;2;1224;1236;91347;543;561;562	cellular organisms;Bacteria;Proteobacteria;Gammaproteobacteria;Enterobacterales;Enterobacteriaceae;Escherichia;Escherichia coli	Bacteria	null	Proteobacteria	Gammaproteobacteria	Enterobacterales	Enterobacteriaceae	Escherichia		Complete	EC20	serovar K64			MLST.Escherichia_coli_1.361												genotype:ST11				Good	2021-10-20T00:00:00Z			PRJNA766492	SAMN21906625	GCA_020535205.1		CP084900,CP084903,CP084905,CP084906,CP084907,CP084901,CP084904,CP084902	Jinhua Central Hospital	Complete	Oxford Nanopore PromethION	200.0x	Unicycler v. 0.4.8
562.80925	Escherichia coli strain P24_WM1_05.20		562	131567;2;1224;1236;91347;543;561;562	cellular organisms;Bacteria;Proteobacteria;Gammaproteobacteria;Enterobacterales;Enterobacteriaceae;Escherichia;Escherichia coli	Bacteria	null	Proteobacteria	Gammaproteobacteria	Enterobacterales	Enterobacteriaceae	Escherichia		Complete	P24_WM1_05.20				MLST.Escherichia_coli_2.471,MLST.Escherichia_coli_1.410												genotype:ST410				Good	2021-10-21T00:00:00Z			PRJNA770738	SAMN22232796	GCA_020540945.1		CP085056,CP085057,CP085058,CP085059	United Kingdom Health Security Agency	Complete	Oxford Nanopore MinION; Illumina	1017.0x	Unicycler v. 0.4.9
562.80921	Escherichia coli strain P30_L1_05.20		562	131567;2;1224;1236;91347;543;561;562	cellular organisms;Bacteria;Proteobacteria;Gammaproteobacteria;Enterobacterales;Enterobacteriaceae;Escherichia;Escherichia coli	Bacteria	null	Proteobacteria	Gammaproteobacteria	Enterobacterales	Enterobacteriaceae	Escherichia		Complete	P30_L1_05.20				MLST.Escherichia_coli_2.2,MLST.Escherichia_coli_1.167												genotype:ST167				Good	2021-10-21T00:00:00Z			PRJNA770738	SAMN22251340	GCA_020540965.1		CP085060,CP085062,CP085061	United Kingdom Health Security Agency	Complete	Oxford Nanopore MinION; Illumina	411.0x	Unicycler v. 0.4.9
562.80922	Escherichia coli strain P27_L1_05.20		562	131567;2;1224;1236;91347;543;561;562	cellular organisms;Bacteria;Proteobacteria;Gammaproteobacteria;Enterobacterales;Enterobacteriaceae;Escherichia;Escherichia coli	Bacteria	null	Proteobacteria	Gammaproteobacteria	Enterobacterales	Enterobacteriaceae	Escherichia		Complete	P27_L1_05.20				MLST.Escherichia_coli_1.424												genotype:ST8346				Good	2021-10-21T00:00:00Z			PRJNA770738	SAMN22251400	GCA_020541005.1		CP085069,CP085071,CP085072,CP085073,CP085070	United Kingdom Health Security Agency	Complete	Oxford Nanopore MinION; Illumina	412.0x	Unicycler v. 0.4.9
562.80924	Escherichia coli strain P21_SE1_04.20		562	131567;2;1224;1236;91347;543;561;562	cellular organisms;Bacteria;Proteobacteria;Gammaproteobacteria;Enterobacterales;Enterobacteriaceae;Escherichia;Escherichia coli	Bacteria	null	Proteobacteria	Gammaproteobacteria	Enterobacterales	Enterobacteriaceae	Escherichia		Complete	P21_SE1_04.20				MLST.Escherichia_coli_2.2,MLST.Escherichia_coli_1.1702												genotype:ST1702				Good	2021-10-21T00:00:00Z			PRJNA770738	SAMN22252057	GCA_020541025.1		CP085074,CP085077,CP085076,CP085078,CP085079,CP085075	United Kingdom Health Security Agency	Complete	Oxford Nanopore MinION; Illumina	680.0x	Unicycler v. 0.4.9
562.86690	Escherichia coli strain EC32		562	131567;2;1224;1236;91347;543;561;562	cellular organisms;Bacteria;Proteobacteria;Gammaproteobacteria;Enterobacterales;Enterobacteriaceae;Escherichia;Escherichia coli	Bacteria	null	Proteobacteria	Gammaproteobacteria	Enterobacterales	Enterobacteriaceae	Escherichia		Complete	EC32																				Good	2021-10-31T00:00:00Z			PRJNA773571	SAMN22488132	GCA_020683045.1		CP085619,CP085620,CP085621	Guangzhou Medical University	Complete	Illumina NovaSeq; Oxford Nanopore	110.0x	SPAdes v. 3.13.1; Unicycler v. 0.4.8
562.86691	Escherichia coli strain EC71		562	131567;2;1224;1236;91347;543;561;562	cellular organisms;Bacteria;Proteobacteria;Gammaproteobacteria;Enterobacterales;Enterobacteriaceae;Escherichia;Escherichia coli	Bacteria	null	Proteobacteria	Gammaproteobacteria	Enterobacterales	Enterobacteriaceae	Escherichia		Complete	EC71				MLST.Escherichia_coli_2.21,MLST.Escherichia_coli_1.155																Good	2021-10-31T00:00:00Z			PRJNA773576	SAMN22488136	GCA_020683085.1		CP085622,CP085624,CP085625,CP085626,CP085623	Guangzhou Medical University	Complete	Illumina NovaSeq; Oxford Nanopore	110.0x	SPAdes v. 3.13.1; unicycler v. 0.4.8
562.86574	Escherichia coli strain SCPM-O-B-9427		562	131567;2;1224;1236;91347;543;561;562	cellular organisms;Bacteria;Proteobacteria;Gammaproteobacteria;Enterobacterales;Enterobacteriaceae;Escherichia;Escherichia coli	Bacteria	null	Proteobacteria	Gammaproteobacteria	Enterobacterales	Enterobacteriaceae	Escherichia		Complete	SCPM-O-B-9427				MLST.Escherichia_coli_2.290,MLST.Escherichia_coli_1.678																Good	2021-11-09T00:00:00Z			PRJNA269675	SAMN22830670	GCA_020808965.1		CP086259,CP086260,CP086261,CP086262,CP086263,CP086264	SRCAMB	Complete	Oxford Nanopore MinION; Illumina MiSeq	53.0x	Unicycler v. 0.4.7
562.86576	Escherichia coli strain EH41 strain not applicable		562	131567;2;1224;1236;91347;543;561;562	cellular organisms;Bacteria;Proteobacteria;Gammaproteobacteria;Enterobacterales;Enterobacteriaceae;Escherichia;Escherichia coli	Bacteria	null	Proteobacteria	Gammaproteobacteria	Enterobacterales	Enterobacteriaceae	Escherichia		Complete	not applicable	O113:H21		EHEC	MLST.Escherichia_coli_2.366																Good	2021-11-09T00:00:00Z			PRJNA548004	SAMN13045723	GCA_020809385.1		CP045213,CP045215,CP045214	University of Texas at San Antonio	Complete	Oxford Nanopore MinION, Illumina MiSeq	24x	SPAdes v. v3.5
562.94172	Escherichia coli elppa10		562	131567;2;1224;1236;91347;543;561;562	cellular organisms;Bacteria;Proteobacteria;Gammaproteobacteria;Enterobacterales;Enterobacteriaceae;Escherichia;Escherichia coli	Bacteria		Proteobacteria	Gammaproteobacteria	Enterobacterales	Enterobacteriaceae	Escherichia	Escherichia coli	Complete	elppa10				MLST.Escherichia_coli_2.24,MLST.Escherichia_coli_1.58																Good	2021-11-10T00:00:00Z			PRJNA610462	SAMN21169133	GCA_020827555.1		CP083478,CP083479,CP083480		Complete	Oxford Nanopore	103x	flye v. 2.8
562.94173	Escherichia coli elppa9		562	131567;2;1224;1236;91347;543;561;562	cellular organisms;Bacteria;Proteobacteria;Gammaproteobacteria;Enterobacterales;Enterobacteriaceae;Escherichia;Escherichia coli	Bacteria		Proteobacteria	Gammaproteobacteria	Enterobacterales	Enterobacteriaceae	Escherichia	Escherichia coli	Complete	elppa9				MLST.Escherichia_coli_2.477,MLST.Escherichia_coli_1.405																Good	2021-11-10T00:00:00Z			PRJNA610462	SAMN21169132	GCA_020827575.1		CP083481,CP083482,CP083483,CP083484,CP083485,CP083486,CP083487,CP083488,CP083489,CP083490		Complete	Oxford Nanopore	177x	flye v. 2.8
562.94174	Escherichia coli elppa8		562	131567;2;1224;1236;91347;543;561;562	cellular organisms;Bacteria;Proteobacteria;Gammaproteobacteria;Enterobacterales;Enterobacteriaceae;Escherichia;Escherichia coli	Bacteria		Proteobacteria	Gammaproteobacteria	Enterobacterales	Enterobacteriaceae	Escherichia	Escherichia coli	Complete	elppa8				MLST.Escherichia_coli_1.167																Good	2021-11-10T00:00:00Z			PRJNA610462	SAMN21169131	GCA_020827595.1		CP083492,CP083491,CP083493,CP083494,CP083495,CP083496		Complete	Oxford Nanopore	77x	flye v. 2.8
562.94175	Escherichia coli elppa6		562	131567;2;1224;1236;91347;543;561;562	cellular organisms;Bacteria;Proteobacteria;Gammaproteobacteria;Enterobacterales;Enterobacteriaceae;Escherichia;Escherichia coli	Bacteria		Proteobacteria	Gammaproteobacteria	Enterobacterales	Enterobacteriaceae	Escherichia	Escherichia coli	Complete	elppa6				MLST.Escherichia_coli_2.87,MLST.Escherichia_coli_1.58																Good	2021-11-10T00:00:00Z			PRJNA610462	SAMN21169129	GCA_020827615.1		CP083497,CP083498,CP083499,CP083500,CP083501,CP083502		Complete	Oxford Nanopore	108x	flye v. 2.8
562.94176	Escherichia coli elppa5		562	131567;2;1224;1236;91347;543;561;562	cellular organisms;Bacteria;Proteobacteria;Gammaproteobacteria;Enterobacterales;Enterobacteriaceae;Escherichia;Escherichia coli	Bacteria		Proteobacteria	Gammaproteobacteria	Enterobacterales	Enterobacteriaceae	Escherichia	Escherichia coli	Complete	elppa5				MLST.Escherichia_coli_1.405,MLST.Escherichia_coli_2.477																Good	2021-11-10T00:00:00Z			PRJNA610462	SAMN21169128	GCA_020827635.1		CP083503,CP083504,CP083505,CP083506,CP083507,CP083508,CP083509,CP083510,CP083511		Complete	Oxford Nanopore	59x	flye v. 2.8
562.94177	Escherichia coli elppa4		562	131567;2;1224;1236;91347;543;561;562	cellular organisms;Bacteria;Proteobacteria;Gammaproteobacteria;Enterobacterales;Enterobacteriaceae;Escherichia;Escherichia coli	Bacteria		Proteobacteria	Gammaproteobacteria	Enterobacterales	Enterobacteriaceae	Escherichia	Escherichia coli	Complete	elppa4				MLST.Escherichia_coli_1.349																Good	2021-11-10T00:00:00Z			PRJNA610462	SAMN21169127	GCA_020827655.1		CP083512,CP083513,CP083514,CP083515,CP083516		Complete	Oxford Nanopore	114x	flye v. 2.8
562.94178	Escherichia coli elppa2		562	131567;2;1224;1236;91347;543;561;562	cellular organisms;Bacteria;Proteobacteria;Gammaproteobacteria;Enterobacterales;Enterobacteriaceae;Escherichia;Escherichia coli	Bacteria		Proteobacteria	Gammaproteobacteria	Enterobacterales	Enterobacteriaceae	Escherichia	Escherichia coli	Complete	elppa2				MLST.Escherichia_coli_1.1485																Good	2021-11-10T00:00:00Z			PRJNA610462	SAMN21169125	GCA_020827895.1		CP083530,CP083531,CP083532,CP083533		Complete	Oxford Nanopore	60x	flye v. 2.8
83334.614	Escherichia coli O157:H7 strain 6535WT		83334	131567;2;1224;1236;91347;543;561;562;83334	cellular organisms;Bacteria;Proteobacteria;Gammaproteobacteria;Enterobacterales;Enterobacteriaceae;Escherichia;Escherichia coli;Escherichia coli O157	Bacteria	null	Proteobacteria	Gammaproteobacteria	Enterobacterales	Enterobacteriaceae	Escherichia	Escherichia coli	Complete	6535WT	O157:H7			MLST.Escherichia_coli_1.11																Good	2021-12-12T00:00:00Z			PRJNA750123	SAMN20437362	GCA_021166395.1		CP089032,CP089033	University of Texas at San Antonio	Complete	PacBio, IlluminaMiSeq	117x	HGAP v. 2.3.0
83334.615	Escherichia coli O157:H7 strain 6535NalR		83334	131567;2;1224;1236;91347;543;561;562;83334	cellular organisms;Bacteria;Proteobacteria;Gammaproteobacteria;Enterobacterales;Enterobacteriaceae;Escherichia;Escherichia coli;Escherichia coli O157	Bacteria	null	Proteobacteria	Gammaproteobacteria	Enterobacterales	Enterobacteriaceae	Escherichia	Escherichia coli	Complete	6535NalR	O157:H7			MLST.Escherichia_coli_1.11																Good	2021-12-12T00:00:00Z			PRJNA750123	SAMN20437390	GCA_021166415.1		CP089034,CP089035	University of Texas at San Antonio	Complete	PacBio, IlluminaMiSeq	154x	HGAP v. 2.3.0
83334.626	Escherichia coli O157:H7 M1300706002		83334	131567;2;1224;1236;91347;543;561;562;83334	cellular organisms;Bacteria;Proteobacteria;Gammaproteobacteria;Enterobacterales;Enterobacteriaceae;Escherichia;Escherichia coli;Escherichia coli O157	Bacteria		Proteobacteria	Gammaproteobacteria	Enterobacterales	Enterobacteriaceae	Escherichia	Escherichia coli	Complete	M1300706002	O157:H7			MLST.Escherichia_coli_1.11																Good	2021-12-15T00:00:00Z			PRJNA750123	SAMN20437425	GCA_021184105.1		CP089270,CP089271		Complete	PacBioRSII	345x	HGAP v. 3
83334.627	Escherichia coli O157:H7 M1300706001A		83334	131567;2;1224;1236;91347;543;561;562;83334	cellular organisms;Bacteria;Proteobacteria;Gammaproteobacteria;Enterobacterales;Enterobacteriaceae;Escherichia;Escherichia coli;Escherichia coli O157	Bacteria		Proteobacteria	Gammaproteobacteria	Enterobacterales	Enterobacteriaceae	Escherichia	Escherichia coli	Complete	M1300706001A	O157:H7			MLST.Escherichia_coli_2.628,MLST.Escherichia_coli_1.11																Good	2021-12-15T00:00:00Z			PRJNA750123	SAMN20437332	GCA_021184125.1		CP089272,CP089273		Complete	PacBioRSII	143x	HGAP v. 3
562.91930	Escherichia coli EC12		562	131567;2;1224;1236;91347;543;561;562	cellular organisms;Bacteria;Proteobacteria;Gammaproteobacteria;Enterobacterales;Enterobacteriaceae;Escherichia;Escherichia coli	Bacteria		Proteobacteria	Gammaproteobacteria	Enterobacterales	Enterobacteriaceae	Escherichia	Escherichia coli	Complete	EC12	O63:H6			MLST.Escherichia_coli_2.586,MLST.Escherichia_coli_1.583																Good	2022-01-06T00:00:00Z	34679522		PRJNA701164	SAMN17849355	GCA_021378315.1		CP070229,CP070230,CP070231		Complete	Oxford Nanopore MinION; Illumina NovaSeq	100.0x	Unicycler v. 0.4.8
562.91935	Escherichia coli UCS1		562	131567;2;1224;1236;91347;543;561;562	cellular organisms;Bacteria;Proteobacteria;Gammaproteobacteria;Enterobacterales;Enterobacteriaceae;Escherichia;Escherichia coli	Bacteria		Proteobacteria	Gammaproteobacteria	Enterobacterales	Enterobacteriaceae	Escherichia	Escherichia coli	Complete	UCS1	O25:H4		UPEC	MLST.Escherichia_coli_1.131																Good	2022-01-07T00:00:00Z	34696479		PRJNA765452	SAMN21558688	GCA_021383885.1		CP084679		Complete	Illumina MiSeq	248x	Geneious v. 2021-07-19 12:20
562.91936	Escherichia coli UCS1.1		562	131567;2;1224;1236;91347;543;561;562	cellular organisms;Bacteria;Proteobacteria;Gammaproteobacteria;Enterobacterales;Enterobacteriaceae;Escherichia;Escherichia coli	Bacteria		Proteobacteria	Gammaproteobacteria	Enterobacterales	Enterobacteriaceae	Escherichia	Escherichia coli	Complete	UCS1.1	O25:H4			MLST.Escherichia_coli_1.131																Good	2022-01-07T00:00:00Z	34696479		PRJNA765452	SAMN21558689	GCA_021383905.1		CP084678		Complete	Illumina MiSeq	215x	Geneious v. 2021-07-19 12:20
2491878.3	Escherichia coli O4:H5 CU532-9		2491878	131567;2;1224;1236;91347;543;561;562;2491878	cellular organisms;Bacteria;Proteobacteria;Gammaproteobacteria;Enterobacterales;Enterobacteriaceae;Escherichia;Escherichia coli;Escherichia coli O4	Bacteria		Proteobacteria	Gammaproteobacteria	Enterobacterales	Enterobacteriaceae	Escherichia	Escherichia coli	Complete	CU532-9	O4:H5			MLST.Escherichia_coli_2.35,MLST.Escherichia_coli_1.12																Good	2022-01-10T00:00:00Z	34710159		PRJNA759208	SAMN21159019	GCA_021398465.1		CP082776		Complete	Oxford Nanopore GridION	300x	Miniasm v. 0.3
591946.44	Escherichia coli LF82		591946	131567;2;1224;1236;91347;543;561;562;591946	cellular organisms;Bacteria;Proteobacteria;Gammaproteobacteria;Enterobacterales;Enterobacteriaceae;Escherichia;Escherichia coli;Escherichia coli LF82	Bacteria		Proteobacteria	Gammaproteobacteria	Enterobacterales	Enterobacteriaceae	Escherichia	Escherichia coli	Complete	LF82	O83:H1			MLST.Escherichia_coli_1.135,MLST.Escherichia_coli_2.64																Good	2022-01-10T00:00:00Z	34710159		PRJNA759208	SAMN21159024	GCA_021398935.1		CP082771		Complete	Oxford Nanopore GridION	668x	Miniasm v. 0.3
2067421.5	Escherichia coli O25:H4 CU568-3		2067421	131567;2;1224;1236;91347;543;561;562;2067421	cellular organisms;Bacteria;Proteobacteria;Gammaproteobacteria;Enterobacterales;Enterobacteriaceae;Escherichia;Escherichia coli;Escherichia coli O25	Bacteria		Proteobacteria	Gammaproteobacteria	Enterobacterales	Enterobacteriaceae	Escherichia	Escherichia coli	Complete	CU568-3	O25:H4			MLST.Escherichia_coli_1.131																Good	2022-01-10T00:00:00Z	34710159		PRJNA759208	SAMN21159020	GCA_021398995.1		CP082775		Complete	Oxford Nanopore GridION	742x	Miniasm v. 0.3
2079157.3	Escherichia coli O2:H1 HM670		2079157	131567;2;1224;1236;91347;543;561;562;2079157	cellular organisms;Bacteria;Proteobacteria;Gammaproteobacteria;Enterobacterales;Enterobacteriaceae;Escherichia;Escherichia coli;Escherichia coli O2	Bacteria		Proteobacteria	Gammaproteobacteria	Enterobacterales	Enterobacteriaceae	Escherichia	Escherichia coli	Complete	HM670	O2:H1			MLST.Escherichia_coli_2.4,MLST.Escherichia_coli_1.73																Good	2022-01-10T00:00:00Z	34710159		PRJNA759208	SAMN21159023	GCA_021399015.1		CP082772		Complete	Oxford Nanopore GridION	634x	Miniasm v. 0.3
562.92062	Escherichia coli B379		562	131567;2;1224;1236;91347;543;561;562	cellular organisms;Bacteria;Proteobacteria;Gammaproteobacteria;Enterobacterales;Enterobacteriaceae;Escherichia;Escherichia coli	Bacteria		Proteobacteria	Gammaproteobacteria	Enterobacterales	Enterobacteriaceae	Escherichia	Escherichia coli	Complete	B379				MLST.Escherichia_coli_2.446,MLST.Escherichia_coli_1.746																Good	2022-01-12T00:00:00Z			PRJNA515159	SAMN24645352	GCA_021441985.1		CP090456,CP090457,CP090458,CP090460,CP090461,CP090459		Complete	Illumina NovaSeq; Oxford Nanopore GridION	100.0x	Unicycler v. 0.4.8
562.89908	Escherichia coli 1162C		562	131567;2;1224;1236;91347;543;561;562	cellular organisms;Bacteria;Proteobacteria;Gammaproteobacteria;Enterobacterales;Enterobacteriaceae;Escherichia;Escherichia coli	Bacteria		Proteobacteria	Gammaproteobacteria	Enterobacterales	Enterobacteriaceae	Escherichia	Escherichia coli	Complete	1162C				MLST.Escherichia_coli_1.131																Good	2022-01-18T00:00:00Z			PRJNA625950	SAMN14611938	GCA_021496405.1		CP051659,CP051660		Complete	Illumina; Oxford Nanopore MiniION	242x	Unicycler v. v.0.4.7; SPAdes v. v3.6.0
562.89910	Escherichia coli 1162T7		562	131567;2;1224;1236;91347;543;561;562	cellular organisms;Bacteria;Proteobacteria;Gammaproteobacteria;Enterobacterales;Enterobacteriaceae;Escherichia;Escherichia coli	Bacteria		Proteobacteria	Gammaproteobacteria	Enterobacterales	Enterobacteriaceae	Escherichia	Escherichia coli	Complete	1162T7				MLST.Escherichia_coli_1.131																Good	2022-01-18T00:00:00Z			PRJNA625950	SAMN14611937	GCA_021496425.1		CP051661,CP051662		Complete	Illumina; Oxford Nanopore MiniION	125x	Unicycler v. v.0.4.7; SPAdes v. v3.6.0
562.89911	Escherichia coli 1162invT2		562	131567;2;1224;1236;91347;543;561;562	cellular organisms;Bacteria;Proteobacteria;Gammaproteobacteria;Enterobacterales;Enterobacteriaceae;Escherichia;Escherichia coli	Bacteria		Proteobacteria	Gammaproteobacteria	Enterobacterales	Enterobacteriaceae	Escherichia	Escherichia coli	Complete	1162invT2				MLST.Escherichia_coli_1.131																Good	2022-01-18T00:00:00Z			PRJNA625950	SAMN14611936	GCA_021496445.1		CP051663,CP051664,CP051665		Complete	Illumina; Oxford Nanopore MiniION	274x	Unicycler v. v.0.4.7; SPAdes v. 3.6.0
562.89934	Escherichia coli STO_Bone2		562	131567;2;1224;1236;91347;543;561;562	cellular organisms;Bacteria;Proteobacteria;Gammaproteobacteria;Enterobacterales;Enterobacteriaceae;Escherichia;Escherichia coli	Bacteria		Proteobacteria	Gammaproteobacteria	Enterobacterales	Enterobacteriaceae	Escherichia	Escherichia coli	Complete	STO_Bone2				MLST.Escherichia_coli_2.44,MLST.Escherichia_coli_1.405																Good	2022-01-18T00:00:00Z			PRJNA634765	SAMN15006795	GCA_021498145.1		CP054161,CP054165,CP054162,CP054164,CP054163		Complete	PacBio RSII	1043x	HGAP v. 3
562.89935	Escherichia coli STO_Bone1B		562	131567;2;1224;1236;91347;543;561;562	cellular organisms;Bacteria;Proteobacteria;Gammaproteobacteria;Enterobacterales;Enterobacteriaceae;Escherichia;Escherichia coli	Bacteria		Proteobacteria	Gammaproteobacteria	Enterobacterales	Enterobacteriaceae	Escherichia	Escherichia coli	Complete	STO_Bone1B				MLST.Escherichia_coli_1.940																Good	2022-01-18T00:00:00Z			PRJNA634765	SAMN15006794	GCA_021498165.1		CP054169,CP054166,CP054167,CP054168		Complete	PacBio RSII	1210x	HGAP v. 3
562.94314	Escherichia coli 83972		562	131567;2;1224;1236;91347;543;561;562	cellular organisms;Bacteria;Proteobacteria;Gammaproteobacteria;Enterobacterales;Enterobacteriaceae;Escherichia;Escherichia coli	Bacteria		Proteobacteria	Gammaproteobacteria	Enterobacterales	Enterobacteriaceae	Escherichia	Escherichia coli	Complete	83972				MLST.Escherichia_coli_1.73																Good	2022-01-24T00:00:00Z			PRJNA640588	SAMN15325683	GCA_021559815.1		CP058220,CP058221		Complete	Illumina MiSeq and PacBio RSII	122x	RS_HGAP_Assembly.3 protocol v. 2.2.0; BWA
316435.66	Escherichia coli Nissle 1917		316435	131567;2;1224;1236;91347;543;561;562;316435	cellular organisms;Bacteria;Proteobacteria;Gammaproteobacteria;Enterobacterales;Enterobacteriaceae;Escherichia;Escherichia coli;Escherichia coli Nissle 1917	Bacteria		Proteobacteria	Gammaproteobacteria	Enterobacterales	Enterobacteriaceae	Escherichia	Escherichia coli	Complete	Nissle 1917				MLST.Escherichia_coli_1.73																Good	2022-01-24T00:00:00Z			PRJNA640588	SAMN15325684	GCA_021559835.1		CP058217,CP058218,CP058219		Complete	Illumina MiSeq, Oxford Nanopore Minion	112x	RS_HGAP_Assembly.3 protocol v. 2.2.0; BWA
562.94315	Escherichia coli CFT073		562	131567;2;1224;1236;91347;543;561;562	cellular organisms;Bacteria;Proteobacteria;Gammaproteobacteria;Enterobacterales;Enterobacteriaceae;Escherichia;Escherichia coli	Bacteria		Proteobacteria	Gammaproteobacteria	Enterobacterales	Enterobacteriaceae	Escherichia	Escherichia coli	Complete	CFT073				MLST.Escherichia_coli_1.73																Good	2022-01-24T00:00:00Z			PRJNA640588	SAMN15325682	GCA_021559855.1		CP058222		Complete	Illumina MiSeq and PacBio RSII	137x	RS_HGAP_Assembly.3 protocol v. 2.2.0; BWA
562.94316	Escherichia coli Ec394-330266		562	131567;2;1224;1236;91347;543;561;562	cellular organisms;Bacteria;Proteobacteria;Gammaproteobacteria;Enterobacterales;Enterobacteriaceae;Escherichia;Escherichia coli	Bacteria		Proteobacteria	Gammaproteobacteria	Enterobacterales	Enterobacteriaceae	Escherichia	Escherichia coli	Complete	Ec394-330266				MLST.Escherichia_coli_1.131																Good	2022-01-24T00:00:00Z			PRJNA640606	SAMN15326090	GCA_021559875.1		CP056114,CP056115,CP056116		Complete	Illumina MiSeq; Oxford Nanopore MiniION	143.0x	SPAdes v. 3.13.1; Unicycler v. 0.4.8
562.93985	Escherichia coli elppa1		562	131567;2;1224;1236;91347;543;561;562	cellular organisms;Bacteria;Proteobacteria;Gammaproteobacteria;Enterobacterales;Enterobacteriaceae;Escherichia;Escherichia coli	Bacteria		Proteobacteria	Gammaproteobacteria	Enterobacterales	Enterobacteriaceae	Escherichia	Escherichia coli	Complete	elppa1				MLST.Escherichia_coli_1.95,MLST.Escherichia_coli_2.1																Good	2021-11-10T00:00:00Z			PRJNA610462	SAMN21169124	GCA_021655655.1		CP083534,CP083535,CP083536,CP083537,CP083538		Complete	Oxford Nanopore	113x	flye v. 2.8
562.93986	Escherichia coli elppa3		562	131567;2;1224;1236;91347;543;561;562	cellular organisms;Bacteria;Proteobacteria;Gammaproteobacteria;Enterobacterales;Enterobacteriaceae;Escherichia;Escherichia coli	Bacteria		Proteobacteria	Gammaproteobacteria	Enterobacterales	Enterobacteriaceae	Escherichia	Escherichia coli	Complete	elppa3				MLST.Escherichia_coli_1.131,MLST.Escherichia_coli_2.9																Good	2021-11-10T00:00:00Z			PRJNA610462	SAMN21169126	GCA_021655695.1		CP083517,CP083526,CP083527,CP083518,CP083519,CP083520,CP083521,CP083522,CP083523,CP083524,CP083525,CP083528		Complete	Oxford Nanopore	114x	flye v. 2.8
562.94146	Escherichia coli NEC1		562	131567;2;1224;1236;91347;543;561;562	cellular organisms;Bacteria;Proteobacteria;Gammaproteobacteria;Enterobacterales;Enterobacteriaceae;Escherichia;Escherichia coli	Bacteria		Proteobacteria	Gammaproteobacteria	Enterobacterales	Enterobacteriaceae	Escherichia	Escherichia coli	Complete	NEC1				MLST.Escherichia_coli_2.500,MLST.Escherichia_coli_1.1284																Good	2022-02-07T00:00:00Z			PRJNA790696	SAMN24975553	GCA_022029835.1		CP091155		Complete	Illumina HiSeq	100.0x	Unicycler v. 3.0
562.94147	Escherichia coli NEC3		562	131567;2;1224;1236;91347;543;561;562	cellular organisms;Bacteria;Proteobacteria;Gammaproteobacteria;Enterobacterales;Enterobacteriaceae;Escherichia;Escherichia coli	Bacteria		Proteobacteria	Gammaproteobacteria	Enterobacterales	Enterobacteriaceae	Escherichia	Escherichia coli	Complete	NEC3				MLST.Escherichia_coli_1.167																Good	2022-02-07T00:00:00Z			PRJNA790696	SAMN24975952	GCA_022029855.1		CP091157		Complete	Illumina HiSeq	100.0x	Unicycler v. 3.0
562.94148	Escherichia coli NEC4		562	131567;2;1224;1236;91347;543;561;562	cellular organisms;Bacteria;Proteobacteria;Gammaproteobacteria;Enterobacterales;Enterobacteriaceae;Escherichia;Escherichia coli	Bacteria		Proteobacteria	Gammaproteobacteria	Enterobacterales	Enterobacteriaceae	Escherichia	Escherichia coli	Complete	NEC4				MLST.Escherichia_coli_2.650,MLST.Escherichia_coli_1.361																Good	2022-02-07T00:00:00Z			PRJNA790696	SAMN24976033	GCA_022029875.1		CP091158		Complete	Illumina HiSeq	100.0x	Unicycler v. 3.0
562.94151	Escherichia coli NEC5		562	131567;2;1224;1236;91347;543;561;562	cellular organisms;Bacteria;Proteobacteria;Gammaproteobacteria;Enterobacterales;Enterobacteriaceae;Escherichia;Escherichia coli	Bacteria		Proteobacteria	Gammaproteobacteria	Enterobacterales	Enterobacteriaceae	Escherichia	Escherichia coli	Complete	NEC5				MLST.Escherichia_coli_1.405																Good	2022-02-07T00:00:00Z			PRJNA790696	SAMN24976404	GCA_022029895.1		CP091159		Complete	Illumina HiSeq	100.0x	Unicycler v. 3.0
562.94155	Escherichia coli NEC6		562	131567;2;1224;1236;91347;543;561;562	cellular organisms;Bacteria;Proteobacteria;Gammaproteobacteria;Enterobacterales;Enterobacteriaceae;Escherichia;Escherichia coli	Bacteria		Proteobacteria	Gammaproteobacteria	Enterobacterales	Enterobacteriaceae	Escherichia	Escherichia coli	Complete	NEC6				MLST.Escherichia_coli_1.127,MLST.Escherichia_coli_2.22																Good	2022-02-07T00:00:00Z			PRJNA790696	SAMN24976414	GCA_022029915.1		CP091160		Complete	Illumina HiSeq	100.0x	Unicycler v. 3.0
562.94156	Escherichia coli NEC8		562	131567;2;1224;1236;91347;543;561;562	cellular organisms;Bacteria;Proteobacteria;Gammaproteobacteria;Enterobacterales;Enterobacteriaceae;Escherichia;Escherichia coli	Bacteria		Proteobacteria	Gammaproteobacteria	Enterobacterales	Enterobacteriaceae	Escherichia	Escherichia coli	Complete	NEC8				MLST.Escherichia_coli_1.424																Good	2022-02-07T00:00:00Z			PRJNA790696	SAMN24976522	GCA_022029935.1		CP091161		Complete	Illumina HiSeq	100.0x	Unicycler v. 3.0
562.94157	Escherichia coli NEC10		562	131567;2;1224;1236;91347;543;561;562	cellular organisms;Bacteria;Proteobacteria;Gammaproteobacteria;Enterobacterales;Enterobacteriaceae;Escherichia;Escherichia coli	Bacteria		Proteobacteria	Gammaproteobacteria	Enterobacterales	Enterobacteriaceae	Escherichia	Escherichia coli	Complete	NEC10				MLST.Escherichia_coli_1.167																Good	2022-02-07T00:00:00Z			PRJNA790696	SAMN24977493	GCA_022029955.1		CP091162		Complete	Illumina HiSeq	100.0x	Unicycler v. 3.0
562.94158	Escherichia coli NEC11		562	131567;2;1224;1236;91347;543;561;562	cellular organisms;Bacteria;Proteobacteria;Gammaproteobacteria;Enterobacterales;Enterobacteriaceae;Escherichia;Escherichia coli	Bacteria		Proteobacteria	Gammaproteobacteria	Enterobacterales	Enterobacteriaceae	Escherichia	Escherichia coli	Complete	NEC11				MLST.Escherichia_coli_2.471,MLST.Escherichia_coli_1.2851																Good	2022-02-07T00:00:00Z			PRJNA790696	SAMN24979483	GCA_022029975.1		CP091163		Complete	Illumina HiSeq	100.0x	Unicycler v. 3.0
562.94159	Escherichia coli NEC12		562	131567;2;1224;1236;91347;543;561;562	cellular organisms;Bacteria;Proteobacteria;Gammaproteobacteria;Enterobacterales;Enterobacteriaceae;Escherichia;Escherichia coli	Bacteria		Proteobacteria	Gammaproteobacteria	Enterobacterales	Enterobacteriaceae	Escherichia	Escherichia coli	Complete	NEC12																				Good	2022-02-07T00:00:00Z			PRJNA790696	SAMN24979498	GCA_022029995.1		CP091164		Complete	Illumina HiSeq	100.0x	Unicycler v. 3.0
562.94160	Escherichia coli NEC13		562	131567;2;1224;1236;91347;543;561;562	cellular organisms;Bacteria;Proteobacteria;Gammaproteobacteria;Enterobacterales;Enterobacteriaceae;Escherichia;Escherichia coli	Bacteria		Proteobacteria	Gammaproteobacteria	Enterobacterales	Enterobacteriaceae	Escherichia	Escherichia coli	Complete	NEC13				MLST.Escherichia_coli_1.450																Good	2022-02-07T00:00:00Z			PRJNA790696	SAMN24985826	GCA_022030015.1		CP091165		Complete	Illumina HiSeq	100.0x	Unicycler v. 3.0
562.94161	Escherichia coli NEC2		562	131567;2;1224;1236;91347;543;561;562	cellular organisms;Bacteria;Proteobacteria;Gammaproteobacteria;Enterobacterales;Enterobacteriaceae;Escherichia;Escherichia coli	Bacteria		Proteobacteria	Gammaproteobacteria	Enterobacterales	Enterobacteriaceae	Escherichia	Escherichia coli	Complete	NEC2				MLST.Escherichia_coli_1.2851,MLST.Escherichia_coli_2.471																Good	2022-02-07T00:00:00Z			PRJNA790696	SAMN24975554	GCA_022030035.1		CP091156		Complete	Illumina HiSeq	100.0x	Unicycler v. 3.0
562.94162	Escherichia coli NEC9		562	131567;2;1224;1236;91347;543;561;562	cellular organisms;Bacteria;Proteobacteria;Gammaproteobacteria;Enterobacterales;Enterobacteriaceae;Escherichia;Escherichia coli	Bacteria		Proteobacteria	Gammaproteobacteria	Enterobacterales	Enterobacteriaceae	Escherichia	Escherichia coli	Complete	NEC9				MLST.Escherichia_coli_2.650,MLST.Escherichia_coli_1.361																Good	2022-02-07T00:00:00Z			PRJNA790696	SAMN24977285	GCA_022030055.1		CP091298		Complete	Illumina HiSeq	100.0x	Unicycler v. 3.0
562.94163	Escherichia coli NEC14		562	131567;2;1224;1236;91347;543;561;562	cellular organisms;Bacteria;Proteobacteria;Gammaproteobacteria;Enterobacterales;Enterobacteriaceae;Escherichia;Escherichia coli	Bacteria		Proteobacteria	Gammaproteobacteria	Enterobacterales	Enterobacteriaceae	Escherichia	Escherichia coli	Complete	NEC14				MLST.Escherichia_coli_1.131,MLST.Escherichia_coli_2.506																Good	2022-02-07T00:00:00Z			PRJNA790696	SAMN24992592	GCA_022030995.1		CP091166		Complete	Illumina HiSeq	100.0x	Unicycler v. 3.0
562.94164	Escherichia coli NEC16		562	131567;2;1224;1236;91347;543;561;562	cellular organisms;Bacteria;Proteobacteria;Gammaproteobacteria;Enterobacterales;Enterobacteriaceae;Escherichia;Escherichia coli	Bacteria		Proteobacteria	Gammaproteobacteria	Enterobacterales	Enterobacteriaceae	Escherichia	Escherichia coli	Complete	NEC16				MLST.Escherichia_coli_2.3,MLST.Escherichia_coli_1.69																Good	2022-02-07T00:00:00Z			PRJNA790696	SAMN25000402	GCA_022031015.1		CP091167		Complete	Illumina HiSeq	100.0x	Unicycler v. 3.0
562.94165	Escherichia coli NEC17		562	131567;2;1224;1236;91347;543;561;562	cellular organisms;Bacteria;Proteobacteria;Gammaproteobacteria;Enterobacterales;Enterobacteriaceae;Escherichia;Escherichia coli	Bacteria		Proteobacteria	Gammaproteobacteria	Enterobacterales	Enterobacteriaceae	Escherichia	Escherichia coli	Complete	NEC17				MLST.Escherichia_coli_1.405,MLST.Escherichia_coli_2.477																Good	2022-02-07T00:00:00Z			PRJNA790696	SAMN25000409	GCA_022031035.1		CP091168		Complete	Illumina HiSeq	100.0x	Unicycler v. 3.0
562.94166	Escherichia coli NEC18		562	131567;2;1224;1236;91347;543;561;562	cellular organisms;Bacteria;Proteobacteria;Gammaproteobacteria;Enterobacterales;Enterobacteriaceae;Escherichia;Escherichia coli	Bacteria		Proteobacteria	Gammaproteobacteria	Enterobacterales	Enterobacteriaceae	Escherichia	Escherichia coli	Complete	NEC18				MLST.Escherichia_coli_1.131																Good	2022-02-07T00:00:00Z			PRJNA790696	SAMN25000427	GCA_022031055.1		CP091169		Complete	Illumina HiSeq	100.0x	Unicycler v. 3.0
562.94167	Escherichia coli NEC19		562	131567;2;1224;1236;91347;543;561;562	cellular organisms;Bacteria;Proteobacteria;Gammaproteobacteria;Enterobacterales;Enterobacteriaceae;Escherichia;Escherichia coli	Bacteria		Proteobacteria	Gammaproteobacteria	Enterobacterales	Enterobacteriaceae	Escherichia	Escherichia coli	Complete	NEC19				MLST.Escherichia_coli_1.73,MLST.Escherichia_coli_2.4																Good	2022-02-07T00:00:00Z			PRJNA790696	SAMN25001171	GCA_022031075.1		CP091170		Complete	Illumina HiSeq	100.0x	Unicycler v. 3.0
562.94168	Escherichia coli NEC20		562	131567;2;1224;1236;91347;543;561;562	cellular organisms;Bacteria;Proteobacteria;Gammaproteobacteria;Enterobacterales;Enterobacteriaceae;Escherichia;Escherichia coli	Bacteria		Proteobacteria	Gammaproteobacteria	Enterobacterales	Enterobacteriaceae	Escherichia	Escherichia coli	Complete	NEC20				MLST.Escherichia_coli_1.69,MLST.Escherichia_coli_2.3																Good	2022-02-07T00:00:00Z			PRJNA790696	SAMN25001173	GCA_022031095.1		CP091171		Complete	Illumina HiSeq	100.0x	Unicycler v. 3.0
562.96233	Escherichia coli EC5502		562	131567;2;1224;1236;91347;543;561;562	cellular organisms;Bacteria;Proteobacteria;Gammaproteobacteria;Enterobacterales;Enterobacteriaceae;Escherichia;Escherichia coli	Bacteria		Proteobacteria	Gammaproteobacteria	Enterobacterales	Enterobacteriaceae	Escherichia	Escherichia coli	Complete	EC5502				MLST.Escherichia_coli_1.156,MLST.Escherichia_coli_2.19																Good	2022-03-03T00:00:00Z			PRJNA808802	SAMN26106929	GCA_022453585.1		CP092647,CP092645,CP092646		Complete	Oxford Nanopore	200.0x	Unicycler v. 0.4.9
562.96286	Escherichia coli H3		562	131567;2;1224;1236;91347;543;561;562	cellular organisms;Bacteria;Proteobacteria;Gammaproteobacteria;Enterobacterales;Enterobacteriaceae;Escherichia;Escherichia coli	Bacteria		Proteobacteria	Gammaproteobacteria	Enterobacterales	Enterobacteriaceae	Escherichia	Escherichia coli	Complete	H3				MLST.Escherichia_coli_2.478,MLST.Escherichia_coli_1.10																Good	2022-03-07T00:00:00Z	33319232		PRJNA293615	SAMN04100030	GCA_022492975.1		CP028732		Complete	PacBio	60x	HGAP v. 3.2.3
562.96289	Escherichia coli H2		562	131567;2;1224;1236;91347;543;561;562	cellular organisms;Bacteria;Proteobacteria;Gammaproteobacteria;Enterobacterales;Enterobacteriaceae;Escherichia;Escherichia coli	Bacteria		Proteobacteria	Gammaproteobacteria	Enterobacterales	Enterobacteriaceae	Escherichia	Escherichia coli	Complete	H2				MLST.Escherichia_coli_2.86,MLST.Escherichia_coli_1.641																Good	2022-03-07T00:00:00Z			PRJNA293615	SAMN04100029	GCA_022493015.1		CP028733		Complete	PacBio	60x	HGAP v. 3.2.3
562.96015	Escherichia coli EC31		562	131567;2;1224;1236;91347;543;561;562	cellular organisms;Bacteria;Proteobacteria;Gammaproteobacteria;Enterobacterales;Enterobacteriaceae;Escherichia;Escherichia coli	Bacteria		Proteobacteria	Gammaproteobacteria	Enterobacterales	Enterobacteriaceae	Escherichia	Escherichia coli	Complete	EC31				MLST.Escherichia_coli_2.2,MLST.Escherichia_coli_1.167																Good	2022-03-14T00:00:00Z			PRJNA608094	SAMN15904669	GCA_022558625.1		CP060987,CP060988,CP060989,CP060991,CP060992,CP060993,CP060990		Complete	Oxford Nanopore	100x	Unicycler v. 0.4.8
562.96018	Escherichia coli EC29		562	131567;2;1224;1236;91347;543;561;562	cellular organisms;Bacteria;Proteobacteria;Gammaproteobacteria;Enterobacterales;Enterobacteriaceae;Escherichia;Escherichia coli	Bacteria		Proteobacteria	Gammaproteobacteria	Enterobacterales	Enterobacteriaceae	Escherichia	Escherichia coli	Complete	EC29				MLST.Escherichia_coli_2.2,MLST.Escherichia_coli_1.167																Good	2022-03-14T00:00:00Z			PRJNA608094	SAMN15904668	GCA_022558645.1		CP060867,CP060869,CP060870,CP060871,CP060872,CP060868		Complete	Oxford Nanopore	100x	Unicycler v. 0.4.8
562.96017	Escherichia coli EC27		562	131567;2;1224;1236;91347;543;561;562	cellular organisms;Bacteria;Proteobacteria;Gammaproteobacteria;Enterobacterales;Enterobacteriaceae;Escherichia;Escherichia coli	Bacteria		Proteobacteria	Gammaproteobacteria	Enterobacterales	Enterobacteriaceae	Escherichia	Escherichia coli	Complete	EC27				MLST.Escherichia_coli_1.410,MLST.Escherichia_coli_2.471																Good	2022-03-14T00:00:00Z			PRJNA608094	SAMN15904667	GCA_022558665.1		CP060873,CP060874,CP060875,CP060877,CP060878,CP060879,CP060876		Complete	Oxford Nanopore	100x	Unicycler v. 0.4.8
562.96019	Escherichia coli EC26		562	131567;2;1224;1236;91347;543;561;562	cellular organisms;Bacteria;Proteobacteria;Gammaproteobacteria;Enterobacterales;Enterobacteriaceae;Escherichia;Escherichia coli	Bacteria		Proteobacteria	Gammaproteobacteria	Enterobacterales	Enterobacteriaceae	Escherichia	Escherichia coli	Complete	EC26				MLST.Escherichia_coli_2.2,MLST.Escherichia_coli_1.10																Good	2022-03-14T00:00:00Z			PRJNA608094	SAMN15904666	GCA_022558685.1		CP060880,CP060881,CP060882,CP060884,CP060883		Complete	Oxford Nanopore	100x	Unicycler v. 0.4.8
562.96020	Escherichia coli EC24		562	131567;2;1224;1236;91347;543;561;562	cellular organisms;Bacteria;Proteobacteria;Gammaproteobacteria;Enterobacterales;Enterobacteriaceae;Escherichia;Escherichia coli	Bacteria		Proteobacteria	Gammaproteobacteria	Enterobacterales	Enterobacteriaceae	Escherichia	Escherichia coli	Complete	EC24				MLST.Escherichia_coli_2.471,MLST.Escherichia_coli_1.410																Good	2022-03-14T00:00:00Z			PRJNA608094	SAMN15904665	GCA_022558705.1		CP060885,CP060886,CP060887,CP060889,CP060890,CP060891,CP060888		Complete	Oxford Nanopore	100x	Unicycler v. 0.4.8
562.96023	Escherichia coli EC22		562	131567;2;1224;1236;91347;543;561;562	cellular organisms;Bacteria;Proteobacteria;Gammaproteobacteria;Enterobacterales;Enterobacteriaceae;Escherichia;Escherichia coli	Bacteria		Proteobacteria	Gammaproteobacteria	Enterobacterales	Enterobacteriaceae	Escherichia	Escherichia coli	Complete	EC22				MLST.Escherichia_coli_1.167,MLST.Escherichia_coli_2.2																Good	2022-03-14T00:00:00Z			PRJNA608094	SAMN15904664	GCA_022558725.1		CP060892,CP060894,CP060895,CP060896,CP060897,CP060898,CP060893		Complete	Oxford Nanopore	100x	Unicycler v. 0.4.8
562.96021	Escherichia coli EC21		562	131567;2;1224;1236;91347;543;561;562	cellular organisms;Bacteria;Proteobacteria;Gammaproteobacteria;Enterobacterales;Enterobacteriaceae;Escherichia;Escherichia coli	Bacteria		Proteobacteria	Gammaproteobacteria	Enterobacterales	Enterobacteriaceae	Escherichia	Escherichia coli	Complete	EC21				MLST.Escherichia_coli_1.359,MLST.Escherichia_coli_2.88																Good	2022-03-14T00:00:00Z			PRJNA608094	SAMN15904663	GCA_022558745.1		CP060899,CP060900,CP060901		Complete	Oxford Nanopore	100x	Unicycler v. 0.4.8
562.96022	Escherichia coli EC20		562	131567;2;1224;1236;91347;543;561;562	cellular organisms;Bacteria;Proteobacteria;Gammaproteobacteria;Enterobacterales;Enterobacteriaceae;Escherichia;Escherichia coli	Bacteria		Proteobacteria	Gammaproteobacteria	Enterobacterales	Enterobacteriaceae	Escherichia	Escherichia coli	Complete	EC20				MLST.Escherichia_coli_1.410,MLST.Escherichia_coli_2.471																Good	2022-03-14T00:00:00Z			PRJNA608094	SAMN15904662	GCA_022558765.1		CP060902,CP060903,CP060904,CP060906,CP060907,CP060905		Complete	Oxford Nanopore	100x	Unicycler v. 0.4.8
562.96030	Escherichia coli EC19		562	131567;2;1224;1236;91347;543;561;562	cellular organisms;Bacteria;Proteobacteria;Gammaproteobacteria;Enterobacterales;Enterobacteriaceae;Escherichia;Escherichia coli	Bacteria		Proteobacteria	Gammaproteobacteria	Enterobacterales	Enterobacteriaceae	Escherichia	Escherichia coli	Complete	EC19				MLST.Escherichia_coli_1.410,MLST.Escherichia_coli_2.471																Good	2022-03-14T00:00:00Z			PRJNA608094	SAMN15904661	GCA_022558785.1		CP060908,CP060909,CP060910,CP060912,CP060913,CP060911		Complete	Oxford Nanopore	100x	Unicycler v. 0.4.8
562.96031	Escherichia coli EC14		562	131567;2;1224;1236;91347;543;561;562	cellular organisms;Bacteria;Proteobacteria;Gammaproteobacteria;Enterobacterales;Enterobacteriaceae;Escherichia;Escherichia coli	Bacteria		Proteobacteria	Gammaproteobacteria	Enterobacterales	Enterobacteriaceae	Escherichia	Escherichia coli	Complete	EC14				MLST.Escherichia_coli_1.359,MLST.Escherichia_coli_2.88																Good	2022-03-14T00:00:00Z			PRJNA608094	SAMN15904658	GCA_022558805.1		CP060924,CP060925,CP060927,CP060926		Complete	Oxford Nanopore	100x	Unicycler v. 0.4.8
562.96024	Escherichia coli EC18		562	131567;2;1224;1236;91347;543;561;562	cellular organisms;Bacteria;Proteobacteria;Gammaproteobacteria;Enterobacterales;Enterobacteriaceae;Escherichia;Escherichia coli	Bacteria		Proteobacteria	Gammaproteobacteria	Enterobacterales	Enterobacteriaceae	Escherichia	Escherichia coli	Complete	EC18				MLST.Escherichia_coli_2.88																Good	2022-03-14T00:00:00Z			PRJNA608094	SAMN15904660	GCA_022558825.1		CP060914,CP060915,CP060916,CP060918,CP060917		Complete	Oxford Nanopore	100x	Unicycler v. 0.4.8
562.96026	Escherichia coli EC15		562	131567;2;1224;1236;91347;543;561;562	cellular organisms;Bacteria;Proteobacteria;Gammaproteobacteria;Enterobacterales;Enterobacteriaceae;Escherichia;Escherichia coli	Bacteria		Proteobacteria	Gammaproteobacteria	Enterobacterales	Enterobacteriaceae	Escherichia	Escherichia coli	Complete	EC15				MLST.Escherichia_coli_2.88																Good	2022-03-14T00:00:00Z			PRJNA608094	SAMN15904659	GCA_022558845.1		CP060919,CP060920,CP060921,CP060923,CP060922		Complete	Oxford Nanopore	100x	Unicycler v. 0.4.8
562.96029	Escherichia coli EC12		562	131567;2;1224;1236;91347;543;561;562	cellular organisms;Bacteria;Proteobacteria;Gammaproteobacteria;Enterobacterales;Enterobacteriaceae;Escherichia;Escherichia coli	Bacteria		Proteobacteria	Gammaproteobacteria	Enterobacterales	Enterobacteriaceae	Escherichia	Escherichia coli	Complete	EC12				MLST.Escherichia_coli_2.88																Good	2022-03-14T00:00:00Z			PRJNA608094	SAMN15904656	GCA_022558865.1		CP060933,CP060934,CP060935,CP060937,CP060936		Complete	Oxford Nanopore	100x	Unicycler v. 0.4.8
562.96025	Escherichia coli EC13		562	131567;2;1224;1236;91347;543;561;562	cellular organisms;Bacteria;Proteobacteria;Gammaproteobacteria;Enterobacterales;Enterobacteriaceae;Escherichia;Escherichia coli	Bacteria		Proteobacteria	Gammaproteobacteria	Enterobacterales	Enterobacteriaceae	Escherichia	Escherichia coli	Complete	EC13				MLST.Escherichia_coli_2.2,MLST.Escherichia_coli_1.744																Good	2022-03-14T00:00:00Z			PRJNA608094	SAMN15904657	GCA_022558885.1		CP060928,CP060929,CP060930,CP060932,CP060931		Complete	Oxford Nanopore	100x	Unicycler v. 0.4.8
562.96028	Escherichia coli EC11		562	131567;2;1224;1236;91347;543;561;562	cellular organisms;Bacteria;Proteobacteria;Gammaproteobacteria;Enterobacterales;Enterobacteriaceae;Escherichia;Escherichia coli	Bacteria		Proteobacteria	Gammaproteobacteria	Enterobacterales	Enterobacteriaceae	Escherichia	Escherichia coli	Complete	EC11				MLST.Escherichia_coli_2.664,MLST.Escherichia_coli_1.167																Good	2022-03-14T00:00:00Z			PRJNA608094	SAMN15904655	GCA_022558905.1		CP060938,CP060939,CP060940,CP060942,CP060943,CP060944,CP060945,CP060941		Complete	Oxford Nanopore	100x	Unicycler v. 0.4.8
996639.4	Escherichia coli O157:H7 str. EC10		996639	131567;2;1224;1236;91347;543;561;562;83334;996639	cellular organisms;Bacteria;Proteobacteria;Gammaproteobacteria;Enterobacterales;Enterobacteriaceae;Escherichia;Escherichia coli;Escherichia coli O157;Escherichia coli O157	Bacteria		Proteobacteria	Gammaproteobacteria	Enterobacterales	Enterobacteriaceae	Escherichia	Escherichia coli	Complete	EC10				MLST.Escherichia_coli_2.479,MLST.Escherichia_coli_1.224																Good	2022-03-14T00:00:00Z			PRJNA608094	SAMN15904654	GCA_022558925.1		CP060946,CP060947,CP060948,CP060949		Complete	Oxford Nanopore	100x	Unicycler v. 0.4.8
562.96027	Escherichia coli EC9		562	131567;2;1224;1236;91347;543;561;562	cellular organisms;Bacteria;Proteobacteria;Gammaproteobacteria;Enterobacterales;Enterobacteriaceae;Escherichia;Escherichia coli	Bacteria		Proteobacteria	Gammaproteobacteria	Enterobacterales	Enterobacteriaceae	Escherichia	Escherichia coli	Complete	EC9				MLST.Escherichia_coli_2.479,MLST.Escherichia_coli_1.224																Good	2022-03-14T00:00:00Z			PRJNA608094	SAMN15904653	GCA_022558945.1		CP060950,CP060951,CP060952		Complete	Oxford Nanopore	100x	Unicycler v. 0.4.8
562.96036	Escherichia coli EC8		562	131567;2;1224;1236;91347;543;561;562	cellular organisms;Bacteria;Proteobacteria;Gammaproteobacteria;Enterobacterales;Enterobacteriaceae;Escherichia;Escherichia coli	Bacteria		Proteobacteria	Gammaproteobacteria	Enterobacterales	Enterobacteriaceae	Escherichia	Escherichia coli	Complete	EC8				MLST.Escherichia_coli_2.53,MLST.Escherichia_coli_1.1193																Good	2022-03-14T00:00:00Z			PRJNA608094	SAMN15904652	GCA_022559245.1		CP060953,CP060962,CP060955,CP060956,CP060957,CP060958,CP060959,CP060960,CP060961,CP060954		Complete	Oxford Nanopore	100x	Unicycler v. 0.4.8
562.96037	Escherichia coli EC7		562	131567;2;1224;1236;91347;543;561;562	cellular organisms;Bacteria;Proteobacteria;Gammaproteobacteria;Enterobacterales;Enterobacteriaceae;Escherichia;Escherichia coli	Bacteria		Proteobacteria	Gammaproteobacteria	Enterobacterales	Enterobacteriaceae	Escherichia	Escherichia coli	Complete	EC7				MLST.Escherichia_coli_1.744,MLST.Escherichia_coli_2.2																Good	2022-03-14T00:00:00Z			PRJNA608094	SAMN15904651	GCA_022559265.1		CP060963,CP060964,CP060965,CP060968,CP060966,CP060967		Complete	Oxford Nanopore	100x	Unicycler v. 0.4.8
562.96035	Escherichia coli EC5		562	131567;2;1224;1236;91347;543;561;562	cellular organisms;Bacteria;Proteobacteria;Gammaproteobacteria;Enterobacterales;Enterobacteriaceae;Escherichia;Escherichia coli	Bacteria		Proteobacteria	Gammaproteobacteria	Enterobacterales	Enterobacteriaceae	Escherichia	Escherichia coli	Complete	EC5				MLST.Escherichia_coli_1.361,MLST.Escherichia_coli_2.650																Good	2022-03-14T00:00:00Z			PRJNA608094	SAMN15904650	GCA_022559285.1		CP060969,CP060970,CP060971,CP060973,CP060972		Complete	Oxford Nanopore	100x	Unicycler v. 0.4.8
562.96040	Escherichia coli EC4		562	131567;2;1224;1236;91347;543;561;562	cellular organisms;Bacteria;Proteobacteria;Gammaproteobacteria;Enterobacterales;Enterobacteriaceae;Escherichia;Escherichia coli	Bacteria		Proteobacteria	Gammaproteobacteria	Enterobacterales	Enterobacteriaceae	Escherichia	Escherichia coli	Complete	EC4				MLST.Escherichia_coli_1.10,MLST.Escherichia_coli_2.478																Good	2022-03-14T00:00:00Z			PRJNA608094	SAMN15904649	GCA_022559305.1		CP060974,CP060975,CP060977,CP060978,CP060976		Complete	Oxford Nanopore	100x	Unicycler v. 0.4.8
562.96041	Escherichia coli EC3		562	131567;2;1224;1236;91347;543;561;562	cellular organisms;Bacteria;Proteobacteria;Gammaproteobacteria;Enterobacterales;Enterobacteriaceae;Escherichia;Escherichia coli	Bacteria		Proteobacteria	Gammaproteobacteria	Enterobacterales	Enterobacteriaceae	Escherichia	Escherichia coli	Complete	EC3				MLST.Escherichia_coli_1.744,MLST.Escherichia_coli_2.2																Good	2022-03-14T00:00:00Z			PRJNA608094	SAMN15904648	GCA_022559325.1		CP060979,CP060980,CP060981,CP060983,CP060984,CP060985,CP060986,CP060982		Complete	Oxford Nanopore	100x	Unicycler v. 0.4.8
562.96045	Escherichia coli WCHEC005215		562	131567;2;1224;1236;91347;543;561;562	cellular organisms;Bacteria;Proteobacteria;Gammaproteobacteria;Enterobacterales;Enterobacteriaceae;Escherichia;Escherichia coli	Bacteria		Proteobacteria	Gammaproteobacteria	Enterobacterales	Enterobacteriaceae	Escherichia	Escherichia coli	Complete	WCHEC005215				MLST.Escherichia_coli_2.2,MLST.Escherichia_coli_1.167																Good	2022-03-14T00:00:00Z			PRJNA418674	SAMN06209720	GCA_022559685.1		CP092973,CP092977,CP092978,CP092979,CP092980,CP092975,CP092974,CP092976		Complete	Illumina HiSeq; Oxford Nanopore MinION	150.0x	Trycycler v. 0.5.3; Flye v. 2.9; Raven v.
562.96042	Escherichia coli 81		562	131567;2;1224;1236;91347;543;561;562	cellular organisms;Bacteria;Proteobacteria;Gammaproteobacteria;Enterobacterales;Enterobacteriaceae;Escherichia;Escherichia coli	Bacteria		Proteobacteria	Gammaproteobacteria	Enterobacterales	Enterobacteriaceae	Escherichia	Escherichia coli	Complete	81				MLST.Escherichia_coli_1.216																Good	2022-03-14T00:00:00Z			PRJNA780373	SAMN23139064	GCA_022559805.1		CP088131,CP088132,CP088133		Complete	Oxford Nanopore MinION	200X	SOAPdenovo v. 2.3
562.96044	Escherichia coli LC-1302-2020		562	131567;2;1224;1236;91347;543;561;562	cellular organisms;Bacteria;Proteobacteria;Gammaproteobacteria;Enterobacterales;Enterobacteriaceae;Escherichia;Escherichia coli	Bacteria		Proteobacteria	Gammaproteobacteria	Enterobacterales	Enterobacteriaceae	Escherichia	Escherichia coli	Complete	LC-1302-2020				MLST.Escherichia_coli_1.10																Good	2022-03-14T00:00:00Z			PRJNA801146	SAMN25301092	GCA_022559875.1		CP091756,CP091757,CP091758,CP091759,CP091760,CP091761		Complete	Illumina NovaSeq; Oxford Nanopore MinION	339.6778x	Unicycler v. 0.4.8
562.96053	Escherichia coli 131		562	131567;2;1224;1236;91347;543;561;562	cellular organisms;Bacteria;Proteobacteria;Gammaproteobacteria;Enterobacterales;Enterobacteriaceae;Escherichia;Escherichia coli	Bacteria		Proteobacteria	Gammaproteobacteria	Enterobacterales	Enterobacteriaceae	Escherichia	Escherichia coli	Complete	131				MLST.Escherichia_coli_1.131																Good	2022-03-15T00:00:00Z			PRJNA773238	SAMN22456104	GCA_022569795.1		CP093011		Complete	Illumina MiSeq	30.0x	SPAdes v. 3.11.1
562.96073	Escherichia coli EC-16-35		562	131567;2;1224;1236;91347;543;561;562	cellular organisms;Bacteria;Proteobacteria;Gammaproteobacteria;Enterobacterales;Enterobacteriaceae;Escherichia;Escherichia coli	Bacteria		Proteobacteria	Gammaproteobacteria	Enterobacterales	Enterobacteriaceae	Escherichia	Escherichia coli	Complete	EC-16-35				MLST.Escherichia_coli_1.167,MLST.Escherichia_coli_2.2																Good	2022-03-16T00:00:00Z			PRJNA814393	SAMN26549900	GCA_022591475.1		CP093226,CP093227,CP093228,CP093229,CP093231,CP093232,CP093233,CP093234,CP093230		Complete	Illumina MiSeq	1.0x	CLC NGS Cell v. 21.0
562.96077	Escherichia coli EC-14-2-9		562	131567;2;1224;1236;91347;543;561;562	cellular organisms;Bacteria;Proteobacteria;Gammaproteobacteria;Enterobacterales;Enterobacteriaceae;Escherichia;Escherichia coli	Bacteria		Proteobacteria	Gammaproteobacteria	Enterobacterales	Enterobacteriaceae	Escherichia	Escherichia coli	Complete	EC-14-2-9				MLST.Escherichia_coli_1.167,MLST.Escherichia_coli_2.2																Good	2022-03-17T00:00:00Z			PRJNA814402	SAMN26549971	GCA_022605345.1		CP093283,CP093284,CP093285,CP093287,CP093288,CP093286		Complete	Illumina MiSeq	1.0x	CLC NGS Cell v. 21.0
562.102132	Escherichia coli Ec-050-T5-MAC		562	131567;2;1224;1236;91347;543;561;562	cellular organisms;Bacteria;Proteobacteria;Gammaproteobacteria;Enterobacterales;Enterobacteriaceae;Escherichia;Escherichia coli	Bacteria		Proteobacteria	Gammaproteobacteria	Enterobacterales	Enterobacteriaceae	Escherichia	Escherichia coli	Complete	Ec-050-T5-MAC				MLST.Escherichia_coli_2.2,MLST.Escherichia_coli_1.167																Good	2022-03-30T00:00:00Z			PRJNA769291	SAMN22108722	GCA_022759725.1		CP086500,CP086501,CP086502,CP086503,CP086504,CP086505,CP086506,CP086507,CP086508,CP086509		Complete	Illumina NovaSeq; Oxford Nanopore MiniION	275x	Unicycler v. 0.4.8
562.102131	Escherichia coli Ec-050-T5-ESBL		562	131567;2;1224;1236;91347;543;561;562	cellular organisms;Bacteria;Proteobacteria;Gammaproteobacteria;Enterobacterales;Enterobacteriaceae;Escherichia;Escherichia coli	Bacteria		Proteobacteria	Gammaproteobacteria	Enterobacterales	Enterobacteriaceae	Escherichia	Escherichia coli	Complete	Ec-050-T5-ESBL				MLST.Escherichia_coli_1.167,MLST.Escherichia_coli_2.2																Good	2022-03-30T00:00:00Z			PRJNA769291	SAMN22108723	GCA_022759745.1		CP086490,CP086491,CP086492,CP086493,CP086494,CP086495,CP086496,CP086497,CP086498,CP086499		Complete	Illumina NovaSeq; Oxford Nanopore MiniION	225x	Unicycler v. 0.4.8
562.102133	Escherichia coli Ec-050-T20-MAC		562	131567;2;1224;1236;91347;543;561;562	cellular organisms;Bacteria;Proteobacteria;Gammaproteobacteria;Enterobacterales;Enterobacteriaceae;Escherichia;Escherichia coli	Bacteria		Proteobacteria	Gammaproteobacteria	Enterobacterales	Enterobacteriaceae	Escherichia	Escherichia coli	Complete	Ec-050-T20-MAC				MLST.Escherichia_coli_1.167,MLST.Escherichia_coli_2.2																Good	2022-03-30T00:00:00Z			PRJNA769291	SAMN22108724	GCA_022759765.1		CP086480,CP086481,CP086482,CP086483,CP086484,CP086485,CP086486,CP086487,CP086488,CP086489		Complete	Illumina NovaSeq; Oxford Nanopore MiniION	308x	Unicycler v. 0.4.8
562.102134	Escherichia coli Ec-050-T20-ESBL		562	131567;2;1224;1236;91347;543;561;562	cellular organisms;Bacteria;Proteobacteria;Gammaproteobacteria;Enterobacterales;Enterobacteriaceae;Escherichia;Escherichia coli	Bacteria		Proteobacteria	Gammaproteobacteria	Enterobacterales	Enterobacteriaceae	Escherichia	Escherichia coli	Complete	Ec-050-T20-ESBL				MLST.Escherichia_coli_2.2,MLST.Escherichia_coli_1.167																Good	2022-03-30T00:00:00Z			PRJNA769291	SAMN22108725	GCA_022759785.1		CP086470,CP086471,CP086472,CP086473,CP086474,CP086475,CP086476,CP086477,CP086478,CP086479		Complete	Illumina NovaSeq; Oxford Nanopore MiniION	390x	Unicycler v. 0.4.8
562.102136	Escherichia coli Ec-050-T0		562	131567;2;1224;1236;91347;543;561;562	cellular organisms;Bacteria;Proteobacteria;Gammaproteobacteria;Enterobacterales;Enterobacteriaceae;Escherichia;Escherichia coli	Bacteria		Proteobacteria	Gammaproteobacteria	Enterobacterales	Enterobacteriaceae	Escherichia	Escherichia coli	Complete	Ec-050-T0				MLST.Escherichia_coli_2.2,MLST.Escherichia_coli_1.167																Good	2022-03-30T00:00:00Z			PRJNA769291	SAMN22108721	GCA_022759805.1		CP086510,CP086511,CP086512,CP086513,CP086514,CP086515,CP086516,CP086517,CP086518,CP086519		Complete	Illumina NovaSeq; Oxford Nanopore MiniION	271x	Unicycler v. 0.4.8
562.102135	Escherichia coli Ec-042-T5-MAC		562	131567;2;1224;1236;91347;543;561;562	cellular organisms;Bacteria;Proteobacteria;Gammaproteobacteria;Enterobacterales;Enterobacteriaceae;Escherichia;Escherichia coli	Bacteria		Proteobacteria	Gammaproteobacteria	Enterobacterales	Enterobacteriaceae	Escherichia	Escherichia coli	Complete	Ec-042-T5-MAC				MLST.Escherichia_coli_2.471,MLST.Escherichia_coli_1.410																Good	2022-03-30T00:00:00Z			PRJNA769291	SAMN22108717	GCA_022759825.1		CP086538,CP086539,CP086540,CP086541,CP086542,CP086543		Complete	Illumina NovaSeq; Oxford Nanopore MiniION	430x	Unicycler v. 0.4.8
562.102137	Escherichia coli Ec-042-T5-ESBL		562	131567;2;1224;1236;91347;543;561;562	cellular organisms;Bacteria;Proteobacteria;Gammaproteobacteria;Enterobacterales;Enterobacteriaceae;Escherichia;Escherichia coli	Bacteria		Proteobacteria	Gammaproteobacteria	Enterobacterales	Enterobacteriaceae	Escherichia	Escherichia coli	Complete	Ec-042-T5-ESBL				MLST.Escherichia_coli_1.410,MLST.Escherichia_coli_2.471																Good	2022-03-30T00:00:00Z			PRJNA769291	SAMN22108718	GCA_022759845.1		CP086532,CP086533,CP086534,CP086535,CP086536,CP086537		Complete	Illumina NovaSeq; Oxford Nanopore MiniION	325x	Unicycler v. 0.4.8
562.102139	Escherichia coli Ec-042-T20-MAC		562	131567;2;1224;1236;91347;543;561;562	cellular organisms;Bacteria;Proteobacteria;Gammaproteobacteria;Enterobacterales;Enterobacteriaceae;Escherichia;Escherichia coli	Bacteria		Proteobacteria	Gammaproteobacteria	Enterobacterales	Enterobacteriaceae	Escherichia	Escherichia coli	Complete	Ec-042-T20-MAC				MLST.Escherichia_coli_2.471,MLST.Escherichia_coli_1.410																Good	2022-03-30T00:00:00Z			PRJNA769291	SAMN22108719	GCA_022759865.1		CP086526,CP086527,CP086528,CP086529,CP086530,CP086531		Complete	Illumina NovaSeq; Oxford Nanopore MiniION	290x	Unicycler v. 0.4.8
562.102138	Escherichia coli Ec-042-T20-ESBL		562	131567;2;1224;1236;91347;543;561;562	cellular organisms;Bacteria;Proteobacteria;Gammaproteobacteria;Enterobacterales;Enterobacteriaceae;Escherichia;Escherichia coli	Bacteria		Proteobacteria	Gammaproteobacteria	Enterobacterales	Enterobacteriaceae	Escherichia	Escherichia coli	Complete	Ec-042-T20-ESBL				MLST.Escherichia_coli_2.471,MLST.Escherichia_coli_1.410																Good	2022-03-30T00:00:00Z			PRJNA769291	SAMN22108720	GCA_022759885.1		CP086520,CP086521,CP086522,CP086523,CP086524,CP086525		Complete	Illumina NovaSeq; Oxford Nanopore MiniION	273x	Unicycler v. 0.4.8
562.102140	Escherichia coli Ec-042-T0		562	131567;2;1224;1236;91347;543;561;562	cellular organisms;Bacteria;Proteobacteria;Gammaproteobacteria;Enterobacterales;Enterobacteriaceae;Escherichia;Escherichia coli	Bacteria		Proteobacteria	Gammaproteobacteria	Enterobacterales	Enterobacteriaceae	Escherichia	Escherichia coli	Complete	Ec-042-T0				MLST.Escherichia_coli_1.410,MLST.Escherichia_coli_2.471																Good	2022-03-30T00:00:00Z			PRJNA769291	SAMN22108716	GCA_022759905.1		CP086544,CP086545,CP086546,CP086547,CP086548,CP086549		Complete	Illumina NovaSeq; Oxford Nanopore MiniION	294x	Unicycler v. 0.4.8
562.102144	Escherichia coli 18070201		562	131567;2;1224;1236;91347;543;561;562	cellular organisms;Bacteria;Proteobacteria;Gammaproteobacteria;Enterobacterales;Enterobacteriaceae;Escherichia;Escherichia coli	Bacteria		Proteobacteria	Gammaproteobacteria	Enterobacterales	Enterobacteriaceae	Escherichia	Escherichia coli	Complete	18070201				MLST.Escherichia_coli_2.477,MLST.Escherichia_coli_1.405																Good	2022-03-31T00:00:00Z			PRJNA791532	SAMN24293484	GCA_022760255.1		CP090074,CP090075,CP090076,CP090077		Complete	Oxford Nanopore MinION	182.0x	Canu v. 1.9
562.102351	Escherichia coli EC6868		562	131567;2;1224;1236;91347;543;561;562	cellular organisms;Bacteria;Proteobacteria;Gammaproteobacteria;Enterobacterales;Enterobacteriaceae;Escherichia;Escherichia coli	Bacteria		Proteobacteria	Gammaproteobacteria	Enterobacterales	Enterobacteriaceae	Escherichia	Escherichia coli	Complete	EC6868				MLST.Escherichia_coli_1.69,MLST.Escherichia_coli_2.3																Good	2022-04-12T00:00:00Z			PRJNA822684	SAMN27258442	GCA_022918835.1		CP095083,CP095084,CP095085		Complete	Illumina HiSeq; PacBio	147.74x	HGAP v. 4; FALCON v. 0.3
562.102353	Escherichia coli EC5654		562	131567;2;1224;1236;91347;543;561;562	cellular organisms;Bacteria;Proteobacteria;Gammaproteobacteria;Enterobacterales;Enterobacteriaceae;Escherichia;Escherichia coli	Bacteria		Proteobacteria	Gammaproteobacteria	Enterobacterales	Enterobacteriaceae	Escherichia	Escherichia coli	Complete	EC5654				MLST.Escherichia_coli_1.12,MLST.Escherichia_coli_2.35																Good	2022-04-12T00:00:00Z			PRJNA822689	SAMN27258881	GCA_022919035.1		CP095086,CP095087		Complete	Illumina HiSeq; PacBio	398.18x	HGAP v. 4; FALCON v. 0.3
562.102352	Escherichia coli w264		562	131567;2;1224;1236;91347;543;561;562	cellular organisms;Bacteria;Proteobacteria;Gammaproteobacteria;Enterobacterales;Enterobacteriaceae;Escherichia;Escherichia coli	Bacteria		Proteobacteria	Gammaproteobacteria	Enterobacterales	Enterobacteriaceae	Escherichia	Escherichia coli	Complete	w264				MLST.Escherichia_coli_2.398																Good	2022-04-12T00:00:00Z			PRJNA822691	SAMN27258894	GCA_022919055.1		CP095088,CP095089		Complete	Illumina HiSeq; PacBio	368.41x	HGAP v. 4; FALCON v. 0.3
562.102358	Escherichia coli Iso00270		562	131567;2;1224;1236;91347;543;561;562	cellular organisms;Bacteria;Proteobacteria;Gammaproteobacteria;Enterobacterales;Enterobacteriaceae;Escherichia;Escherichia coli	Bacteria		Proteobacteria	Gammaproteobacteria	Enterobacterales	Enterobacteriaceae	Escherichia	Escherichia coli	Complete	Iso00270				MLST.Escherichia_coli_1.167,MLST.Escherichia_coli_2.2																Good	2022-04-13T00:00:00Z			PRJNA822931	SAMN17766603	GCA_022964775.1		CP095125,CP095126,CP095127,CP095128,CP095129,CP095130,CP095131		Complete	Oxford Nanopore PromethION	100x	Unicycler v. v0.4.8
562.102359	Escherichia coli Iso00225		562	131567;2;1224;1236;91347;543;561;562	cellular organisms;Bacteria;Proteobacteria;Gammaproteobacteria;Enterobacterales;Enterobacteriaceae;Escherichia;Escherichia coli	Bacteria		Proteobacteria	Gammaproteobacteria	Enterobacterales	Enterobacteriaceae	Escherichia	Escherichia coli	Complete	Iso00225				MLST.Escherichia_coli_1.131																Good	2022-04-13T00:00:00Z			PRJNA822931	SAMN17766590	GCA_022964815.1		CP095137,CP095138,CP095139		Complete	Oxford Nanopore PromethION	100x	Unicycler v. v0.4.8
562.102360	Escherichia coli Iso00041		562	131567;2;1224;1236;91347;543;561;562	cellular organisms;Bacteria;Proteobacteria;Gammaproteobacteria;Enterobacterales;Enterobacteriaceae;Escherichia;Escherichia coli	Bacteria		Proteobacteria	Gammaproteobacteria	Enterobacterales	Enterobacteriaceae	Escherichia	Escherichia coli	Complete	Iso00041				MLST.Escherichia_coli_1.617,MLST.Escherichia_coli_2.2																Good	2022-04-13T00:00:00Z			PRJNA822931	SAMN17766542	GCA_022964895.1		CP095155,CP095156,CP095157,CP095158,CP095159		Complete	Oxford Nanopore PromethION	100x	Unicycler v. v0.4.8
562.102792	Escherichia coli EC9682		562	131567;2;1224;1236;91347;543;561;562	cellular organisms;Bacteria;Proteobacteria;Gammaproteobacteria;Enterobacterales;Enterobacteriaceae;Escherichia;Escherichia coli	Bacteria		Proteobacteria	Gammaproteobacteria	Enterobacterales	Enterobacteriaceae	Escherichia	Escherichia coli	Complete	EC9682				MLST.Escherichia_coli_1.95,MLST.Escherichia_coli_2.1																Good	2022-04-14T00:00:00Z			PRJNA824219	SAMN27395225	GCA_022982975.1		CP095271,CP095272,CP095273		Complete	Illumina HiSeq; PacBio	156.45x	HGAP v. 4; FALCON v. 0.3
562.102816	Escherichia coli 779		562	131567;2;1224;1236;91347;543;561;562	cellular organisms;Bacteria;Proteobacteria;Gammaproteobacteria;Enterobacterales;Enterobacteriaceae;Escherichia;Escherichia coli	Bacteria		Proteobacteria	Gammaproteobacteria	Enterobacterales	Enterobacteriaceae	Escherichia	Escherichia coli	Complete	779				MLST.Escherichia_coli_2.88,MLST.Escherichia_coli_1.2480																Good	2022-04-18T00:00:00Z	35411158		PRJNA776738	SAMN22826253	GCA_023024425.1		CP086220,CP086221,CP086222,CP086223,CP086224,CP086225,CP086226,CP086227,CP086228		Complete	Oxford Nanopore GridION; Illumina HiSeq	100.0x	Unicycler v. 0.4.8
562.103951	Escherichia coli EC6563		562	131567;2;1224;1236;91347;543;561;562	cellular organisms;Bacteria;Proteobacteria;Gammaproteobacteria;Enterobacterales;Enterobacteriaceae;Escherichia;Escherichia coli	Bacteria		Proteobacteria	Gammaproteobacteria	Enterobacterales	Enterobacteriaceae	Escherichia	Escherichia coli	Complete	EC6563				MLST.Escherichia_coli_1.3941,MLST.Escherichia_coli_2.83																Good	2022-04-25T00:00:00Z			PRJNA827647	SAMN27615948	GCA_023100765.1		CP095856,CP095859,CP095857,CP095858		Complete	Oxford Nanopore	100.0x	Unicycler v. v0.4.8
562.104048	Escherichia coli EC6622		562	131567;2;1224;1236;91347;543;561;562	cellular organisms;Bacteria;Proteobacteria;Gammaproteobacteria;Enterobacterales;Enterobacteriaceae;Escherichia;Escherichia coli	Bacteria		Proteobacteria	Gammaproteobacteria	Enterobacterales	Enterobacteriaceae	Escherichia	Escherichia coli	Complete	EC6622				MLST.Escherichia_coli_1.58,MLST.Escherichia_coli_2.87																Good	2022-05-04T00:00:00Z			PRJNA832063	SAMN27776107	GCA_023238365.1		CP096587,CP096588,CP096589		Complete	Illumina HiSeq; PacBio	164.89x	HGAP v. 4; FALCON v. 0.3
562.104186	Escherichia coli 17-07187		562	131567;2;1224;1236;91347;543;561;562	cellular organisms;Bacteria;Proteobacteria;Gammaproteobacteria;Enterobacterales;Enterobacteriaceae;Escherichia;Escherichia coli	Bacteria		Proteobacteria	Gammaproteobacteria	Enterobacterales	Enterobacteriaceae	Escherichia	Escherichia coli	Complete	17-07187				MLST.Escherichia_coli_2.290,MLST.Escherichia_coli_1.678																Good	2022-05-09T00:00:00Z			PRJNA833419	SAMN27988043	GCA_023277345.1		CP096976,CP096977,CP096978,CP096979		Complete	PacBio	105.0x	HGAP v. July 2019
562.104233	Escherichia coli UPEC-245U/190328		562	131567;2;1224;1236;91347;543;561;562	cellular organisms;Bacteria;Proteobacteria;Gammaproteobacteria;Enterobacterales;Enterobacteriaceae;Escherichia;Escherichia coli	Bacteria		Proteobacteria	Gammaproteobacteria	Enterobacterales	Enterobacteriaceae	Escherichia	Escherichia coli	Complete	UPEC-245U/190328			Escherichia coli, UPEC	MLST.Escherichia_coli_2.469,MLST.Escherichia_coli_1.295																Good	2021-08-03T00:00:00Z			PRJNA610084	SAMN14277527	GCA_023376095.1		CP049845,CP049851,CP049850,CP049849,CP049848,CP049847,CP049846		Complete	Illumina HiSeq; Oxford Nanopore MiniION	208.905x	Unicycler v. v0.4.1
562.104348	Escherichia coli 18SZHZ655Rt		562	131567;2;1224;1236;91347;543;561;562	cellular organisms;Bacteria;Proteobacteria;Gammaproteobacteria;Enterobacterales;Enterobacteriaceae;Escherichia;Escherichia coli	Bacteria		Proteobacteria	Gammaproteobacteria	Enterobacterales	Enterobacteriaceae	Escherichia	Escherichia coli	Complete	18SZHZ655Rt				MLST.Escherichia_coli_2.632,MLST.Escherichia_coli_1.1196																Good	2022-05-22T00:00:00Z			PRJNA748549	SAMN20339660	GCA_023516035.1		CP080056,CP080065,CP080060,CP080062,CP080063,CP080064,CP080057,CP080058,CP080059,CP080061		Complete	Oxford Nanopore MinION	100.0x	Unicycler v. v0.4.8
562.104349	Escherichia coli 19SZHZ803Rt		562	131567;2;1224;1236;91347;543;561;562	cellular organisms;Bacteria;Proteobacteria;Gammaproteobacteria;Enterobacterales;Enterobacteriaceae;Escherichia;Escherichia coli	Bacteria		Proteobacteria	Gammaproteobacteria	Enterobacterales	Enterobacteriaceae	Escherichia	Escherichia coli	Complete	19SZHZ803Rt				MLST.Escherichia_coli_2.294,MLST.Escherichia_coli_1.201																Good	2022-05-22T00:00:00Z			PRJNA748549	SAMN20339661	GCA_023516055.1		CP080066,CP080067,CP080068,CP080069		Complete	Oxford Nanopore MinION	100.0x	Unicycler v. v0.4.8
562.104353	Escherichia coli 19SZHZ713Rt		562	131567;2;1224;1236;91347;543;561;562	cellular organisms;Bacteria;Proteobacteria;Gammaproteobacteria;Enterobacterales;Enterobacteriaceae;Escherichia;Escherichia coli	Bacteria		Proteobacteria	Gammaproteobacteria	Enterobacterales	Enterobacteriaceae	Escherichia	Escherichia coli	Complete	19SZHZ713Rt				MLST.Escherichia_coli_1.195																Good	2022-05-22T00:00:00Z			PRJNA748549	SAMN20339662	GCA_023516075.1		CP080070,CP080073,CP080074,CP080071,CP080072		Complete	Oxford Nanopore MinION	100.0x	Unicycler v. v0.4.8
562.104350	Escherichia coli 19SZHZ663Rt		562	131567;2;1224;1236;91347;543;561;562	cellular organisms;Bacteria;Proteobacteria;Gammaproteobacteria;Enterobacterales;Enterobacteriaceae;Escherichia;Escherichia coli	Bacteria		Proteobacteria	Gammaproteobacteria	Enterobacterales	Enterobacteriaceae	Escherichia	Escherichia coli	Complete	19SZHZ663Rt				MLST.Escherichia_coli_1.101,MLST.Escherichia_coli_2.88																Good	2022-05-22T00:00:00Z			PRJNA748549	SAMN20339663	GCA_023516095.1		CP080075,CP080078,CP080079,CP080077,CP080076		Complete	Oxford Nanopore MinION	100.0x	Unicycler v. v0.4.8
562.104351	Escherichia coli 19SZHZ886Rt		562	131567;2;1224;1236;91347;543;561;562	cellular organisms;Bacteria;Proteobacteria;Gammaproteobacteria;Enterobacterales;Enterobacteriaceae;Escherichia;Escherichia coli	Bacteria		Proteobacteria	Gammaproteobacteria	Enterobacterales	Enterobacteriaceae	Escherichia	Escherichia coli	Complete	19SZHZ886Rt				MLST.Escherichia_coli_1.48,MLST.Escherichia_coli_2.132																Good	2022-05-22T00:00:00Z			PRJNA748549	SAMN20339664	GCA_023516115.1		CP080080,CP080081,CP080084,CP080083,CP080082		Complete	Oxford Nanopore MinION	100.0x	Unicycler v. v0.4.8
562.104352	Escherichia coli 19SZHZ869Rt		562	131567;2;1224;1236;91347;543;561;562	cellular organisms;Bacteria;Proteobacteria;Gammaproteobacteria;Enterobacterales;Enterobacteriaceae;Escherichia;Escherichia coli	Bacteria		Proteobacteria	Gammaproteobacteria	Enterobacterales	Enterobacteriaceae	Escherichia	Escherichia coli	Complete	19SZHZ869Rt																				Good	2022-05-22T00:00:00Z			PRJNA748549	SAMN20339665	GCA_023516135.1		CP080085,CP080088,CP080086,CP080087		Complete	Oxford Nanopore MinION	100.0x	Unicycler v. v0.4.8
562.106083	Escherichia coli C289		562	131567;2;1224;1236;91347;543;561;562	cellular organisms;Bacteria;Proteobacteria;Gammaproteobacteria;Enterobacterales;Enterobacteriaceae;Escherichia;Escherichia coli	Bacteria		Proteobacteria	Gammaproteobacteria	Enterobacterales	Enterobacteriaceae	Escherichia	Escherichia coli	Complete	C289				MLST.Escherichia_coli_1.744,MLST.Escherichia_coli_2.2																Good	2022-05-24T00:00:00Z			PRJNA838107	SAMN28404987	GCA_023539015.1		CP097426,CP097427,CP097428,CP097429		Complete	Oxford Nanopore; Illumina NextSeq	100x	Flye v. 2.9
562.106084	Escherichia coli C288		562	131567;2;1224;1236;91347;543;561;562	cellular organisms;Bacteria;Proteobacteria;Gammaproteobacteria;Enterobacterales;Enterobacteriaceae;Escherichia;Escherichia coli	Bacteria		Proteobacteria	Gammaproteobacteria	Enterobacterales	Enterobacteriaceae	Escherichia	Escherichia coli	Complete	C288				MLST.Escherichia_coli_1.744,MLST.Escherichia_coli_2.2																Good	2022-05-24T00:00:00Z			PRJNA838107	SAMN28404986	GCA_023539035.1		CP097430,CP097431,CP097432,CP097433		Complete	Oxford Nanopore; Illumina NextSeq	100x	Flye v. 2.9
562.107158	Escherichia coli EMG2		562	131567;2;1224;1236;91347;543;561;562	cellular organisms;Bacteria;Proteobacteria;Gammaproteobacteria;Enterobacterales;Enterobacteriaceae;Escherichia;Escherichia coli	Bacteria		Proteobacteria	Gammaproteobacteria	Enterobacterales	Enterobacteriaceae	Escherichia	Escherichia coli	Complete	EMG2				MLST.Escherichia_coli_1.10,MLST.Escherichia_coli_2.262																Good	2022-06-29T00:00:00Z			PRJNA848777	SAMN29011449	GCA_024023055.1		CP099588,CP099589		Complete	Illumina HiSeq, Oxford Nanopore	109.794x	Unicycler v. 0.4.0
562.107159	Escherichia coli WG1		562	131567;2;1224;1236;91347;543;561;562	cellular organisms;Bacteria;Proteobacteria;Gammaproteobacteria;Enterobacterales;Enterobacteriaceae;Escherichia;Escherichia coli	Bacteria		Proteobacteria	Gammaproteobacteria	Enterobacterales	Enterobacteriaceae	Escherichia	Escherichia coli	Complete	WG1				MLST.Escherichia_coli_2.262,MLST.Escherichia_coli_1.10																Good	2022-06-29T00:00:00Z			PRJNA848777	SAMN29011448	GCA_024023075.1		CP099590,CP099591		Complete	Illumina HiSeq, Oxford Nanopore	55.4018x	Unicycler v. 0.4.0
562.107729	Escherichia coli DS566		562	131567;2;1224;1236;91347;543;561;562	cellular organisms;Bacteria;Proteobacteria;Gammaproteobacteria;Enterobacterales;Enterobacteriaceae;Escherichia;Escherichia coli	Bacteria		Proteobacteria	Gammaproteobacteria	Enterobacterales	Enterobacteriaceae	Escherichia	Escherichia coli	Complete	DS566				MLST.Escherichia_coli_2.53,MLST.Escherichia_coli_1.1193																Good	2022-07-25T00:00:00Z			PRJNA808067	SAMN26026495	GCA_024396575.1		CP092534		Complete	Illumina	190.43x	Geneious Assembler v. 2021.1
562.108442	Escherichia coli 035152		562	131567;2;1224;1236;91347;543;561;562	cellular organisms;Bacteria;Proteobacteria;Gammaproteobacteria;Enterobacterales;Enterobacteriaceae;Escherichia;Escherichia coli	Bacteria		Proteobacteria	Gammaproteobacteria	Enterobacterales	Enterobacteriaceae	Escherichia	Escherichia coli	Complete	035152				MLST.Escherichia_coli_2.471,MLST.Escherichia_coli_1.410																Good	2022-07-31T00:00:00Z			PRJNA385738	SAMN29911867	GCA_024496025.1		CP101705,CP101706		Complete	Illumina HiSeq; Oxford Nanopore MinION	150.0x	SPAdes v. 3.15.3
562.108465	Escherichia coli CP52E		562	131567;2;1224;1236;91347;543;561;562	cellular organisms;Bacteria;Proteobacteria;Gammaproteobacteria;Enterobacterales;Enterobacteriaceae;Escherichia;Escherichia coli	Bacteria		Proteobacteria	Gammaproteobacteria	Enterobacterales	Enterobacteriaceae	Escherichia	Escherichia coli	Complete	CP52E				MLST.Escherichia_coli_2.715,MLST.Escherichia_coli_1.515																Good	2022-08-01T00:00:00Z			PRJNA731849	SAMN19296499	GCA_024499115.1		CP075731,CP075735,CP075736,CP075732,CP075734,CP075733		Complete	Oxford Nanopore MinION; Illumina NovaSeq	10x	SPAdes v. galaxy verion 3.12.0
562.108529	Escherichia coli C31		562	131567;2;1224;1236;91347;543;561;562	cellular organisms;Bacteria;Proteobacteria;Gammaproteobacteria;Enterobacterales;Enterobacteriaceae;Escherichia;Escherichia coli	Bacteria		Proteobacteria	Gammaproteobacteria	Enterobacterales	Enterobacteriaceae	Escherichia	Escherichia coli	Complete	C31				MLST.Escherichia_coli_1.131																Good	2022-08-06T00:00:00Z			PRJNA863061	SAMN30011701	GCA_024579775.1		CP102061,CP102063,CP102064,CP102062		Complete	Illumina NovaSeq; Oxford Nanopore	180.0x	SPAdes v. v3.15.5
562.108537	Escherichia coli WY517-2		562	131567;2;1224;1236;91347;543;561;562	cellular organisms;Bacteria;Proteobacteria;Gammaproteobacteria;Enterobacterales;Enterobacteriaceae;Escherichia;Escherichia coli	Bacteria		Proteobacteria	Gammaproteobacteria	Enterobacterales	Enterobacteriaceae	Escherichia	Escherichia coli	Complete	WY517-2				MLST.Escherichia_coli_2.21												genotype:LT-IIc4 EplBA				Good	2022-08-08T00:00:00Z			PRJNA320137	SAMN04917423	GCA_024584845.1		CP076259,CP076261,CP076260		Complete	Illumina MiSeq 2 x 250 bp	131x	Geneious v. 6.1.7
562.108540	Escherichia coli 0-4		562	131567;2;1224;1236;91347;543;561;562	cellular organisms;Bacteria;Proteobacteria;Gammaproteobacteria;Enterobacterales;Enterobacteriaceae;Escherichia;Escherichia coli	Bacteria		Proteobacteria	Gammaproteobacteria	Enterobacterales	Enterobacteriaceae	Escherichia	Escherichia coli	Complete	0-4																genotype:LT-IIc2 EplBA				Good	2022-08-08T00:00:00Z			PRJNA320137	SAMN04917421	GCA_024584885.1		CP076262,CP076263		Complete	Illumina MiSeq 2 x 250 bp	87x	Geneious v. 6.1.7
562.108542	Escherichia coli D217-5		562	131567;2;1224;1236;91347;543;561;562	cellular organisms;Bacteria;Proteobacteria;Gammaproteobacteria;Enterobacterales;Enterobacteriaceae;Escherichia;Escherichia coli	Bacteria		Proteobacteria	Gammaproteobacteria	Enterobacterales	Enterobacteriaceae	Escherichia	Escherichia coli	Complete	D217-5																genotype:LT-IIc3 EplBA				Good	2022-08-08T00:00:00Z			PRJNA320137	SAMN04917419	GCA_024584925.1		CP076268,CP076269		Complete	Illumina MiSeq 2 x 250 bp	125x	Geneious v. 6.1.7
562.108543	Escherichia coli 442/2		562	131567;2;1224;1236;91347;543;561;562	cellular organisms;Bacteria;Proteobacteria;Gammaproteobacteria;Enterobacterales;Enterobacteriaceae;Escherichia;Escherichia coli	Bacteria		Proteobacteria	Gammaproteobacteria	Enterobacterales	Enterobacteriaceae	Escherichia	Escherichia coli	Complete	442/2				MLST.Escherichia_coli_2.314												genotype:LT-IIc2 EplBA				Good	2022-08-08T00:00:00Z			PRJNA320137	SAMN04917418	GCA_024584945.1		CP076282,CP076283,CP076284		Complete	Illumina MiSeq 2 x 250 bp	128x	Geneious v. 6.1.7
562.108541	Escherichia coli E21845/O/A		562	131567;2;1224;1236;91347;543;561;562	cellular organisms;Bacteria;Proteobacteria;Gammaproteobacteria;Enterobacterales;Enterobacteriaceae;Escherichia;Escherichia coli	Bacteria		Proteobacteria	Gammaproteobacteria	Enterobacterales	Enterobacteriaceae	Escherichia	Escherichia coli	Complete	E21845/O/A				MLST.Escherichia_coli_1.1308												genotype:LT-IIc2 EplBA				Good	2022-08-08T00:00:00Z			PRJNA320137	SAMN04917414	GCA_024585005.1		CP076272,CP076273		Complete	Illumina MiSeq 2 x 250 bp	100x	Geneious v. 6.1.7
562.108545	Escherichia coli P393-F10		562	131567;2;1224;1236;91347;543;561;562	cellular organisms;Bacteria;Proteobacteria;Gammaproteobacteria;Enterobacterales;Enterobacteriaceae;Escherichia;Escherichia coli	Bacteria		Proteobacteria	Gammaproteobacteria	Enterobacterales	Enterobacteriaceae	Escherichia	Escherichia coli	Complete	P393-F10				MLST.Escherichia_coli_1.155												genotype:LT-IIa EalAB				Good	2022-08-08T00:00:00Z			PRJNA320137	SAMN04917413	GCA_024585025.1		CP076274,CP076275		Complete	Illumina MiSeq 2 x 250 bp	149x	Geneious v. 6.1.7
1446600.3	Escherichia coli O15:H18 ST69		1446600	131567;2;1224;1236;91347;543;561;562;1446600	cellular organisms;Bacteria;Proteobacteria;Gammaproteobacteria;Enterobacterales;Enterobacteriaceae;Escherichia;Escherichia coli;Escherichia coli O15	Bacteria		Proteobacteria	Gammaproteobacteria	Enterobacterales	Enterobacteriaceae	Escherichia	Escherichia coli	Complete	ST69	O15:H18			MLST.Escherichia_coli_1.69,MLST.Escherichia_coli_2.3																Good	2022-08-15T00:00:00Z			PRJNA867133	SAMN30184957	GCA_024662075.1		CP102488,CP102489		Complete	Illumina iSeq; Oxford Nanopore MinION	150.0x	Unicycler v. 0.5.0
562.108812	Escherichia coli SCAID WND1-2022 (119) strain SCAID WND1-2022 (119)		562	131567;2;1224;1236;91347;543;561;562	cellular organisms;Bacteria;Proteobacteria;Gammaproteobacteria;Enterobacterales;Enterobacteriaceae;Escherichia;Escherichia coli	Bacteria		Proteobacteria	Gammaproteobacteria	Enterobacterales	Enterobacteriaceae	Escherichia	Escherichia coli	Complete	SCAID WND1-2022 (119)				MLST.Escherichia_coli_2.43,MLST.Escherichia_coli_1.131																Good	2022-08-24T00:00:00Z			PRJNA754843	SAMN30333619	GCA_024734835.1		CP102947,CP102948,CP102949		Complete	PacBio Sequel	164x	Velvet v. 1.2.10
562.108814	Escherichia coli XH987		562	131567;2;1224;1236;91347;543;561;562	cellular organisms;Bacteria;Proteobacteria;Gammaproteobacteria;Enterobacterales;Enterobacteriaceae;Escherichia;Escherichia coli	Bacteria		Proteobacteria	Gammaproteobacteria	Enterobacterales	Enterobacteriaceae	Escherichia	Escherichia coli	Complete	XH987				MLST.Escherichia_coli_2.88																Good	2022-08-24T00:00:00Z			PRJNA868478	SAMN30247543	GCA_024735225.1		CP102675,CP102673,CP102672,CP102674		Complete	Oxford Nanopore MinION; Illumina	100.0x	Raven v. 1.8.1; polypolish v. 0.5.0
562.108813	Escherichia coli XH989		562	131567;2;1224;1236;91347;543;561;562	cellular organisms;Bacteria;Proteobacteria;Gammaproteobacteria;Enterobacterales;Enterobacteriaceae;Escherichia;Escherichia coli	Bacteria		Proteobacteria	Gammaproteobacteria	Enterobacterales	Enterobacteriaceae	Escherichia	Escherichia coli	Complete	XH989				MLST.Escherichia_coli_2.88																Good	2022-08-24T00:00:00Z			PRJNA868478	SAMN30247557	GCA_024735245.1		CP102679,CP102676,CP102678,CP102677		Complete	Illumina; Oxford Nanopore MinION	100.0x	Raven v. 1.8.1; polypolish v. 0.5.0
562.110755	Escherichia coli 3045		562	131567;2;1224;1236;91347;543;561;562	cellular organisms;Bacteria;Proteobacteria;Gammaproteobacteria;Enterobacterales;Enterobacteriaceae;Escherichia;Escherichia coli	Bacteria		Proteobacteria	Gammaproteobacteria	Enterobacterales	Enterobacteriaceae	Escherichia	Escherichia coli	Complete	3045				MLST.Escherichia_coli_1.44,MLST.Escherichia_coli_2.2												genotype:ST44				Good	2022-09-04T00:00:00Z			PRJNA836696	SAMN28174015	GCA_024917235.1		CP103570,CP103571,CP103572,CP103573,CP103574,CP103575,CP103576		Complete	Oxford Nanopore GridION	289x	Flye v. 2.8.3-b1695
562.110756	Escherichia coli 4314		562	131567;2;1224;1236;91347;543;561;562	cellular organisms;Bacteria;Proteobacteria;Gammaproteobacteria;Enterobacterales;Enterobacteriaceae;Escherichia;Escherichia coli	Bacteria		Proteobacteria	Gammaproteobacteria	Enterobacterales	Enterobacteriaceae	Escherichia	Escherichia coli	Complete	4314				MLST.Escherichia_coli_1.224,MLST.Escherichia_coli_2.479												genotype:ST224				Good	2022-09-04T00:00:00Z			PRJNA836696	SAMN28174056	GCA_024917275.1		CP103609,CP103610		Complete	Oxford Nanopore GridION	326x	Flye v. 2.8.3-b1695
941322.177	Escherichia coli O25b:H4-ST131 4993		941322	131567;2;1224;1236;91347;543;561;562;941322	cellular organisms;Bacteria;Proteobacteria;Gammaproteobacteria;Enterobacterales;Enterobacteriaceae;Escherichia;Escherichia coli;Escherichia coli O25b	Bacteria		Proteobacteria	Gammaproteobacteria	Enterobacterales	Enterobacteriaceae	Escherichia	Escherichia coli	Complete	4993				MLST.Escherichia_coli_1.131,MLST.Escherichia_coli_2.43												genotype:ST131				Good	2022-09-04T00:00:00Z			PRJNA836696	SAMN28174077	GCA_024917335.1		CP103557,CP103558		Complete	Oxford Nanopore GridION	158x	Flye v. 2.8.3-b1695
562.110758	Escherichia coli 4848		562	131567;2;1224;1236;91347;543;561;562	cellular organisms;Bacteria;Proteobacteria;Gammaproteobacteria;Enterobacterales;Enterobacteriaceae;Escherichia;Escherichia coli	Bacteria		Proteobacteria	Gammaproteobacteria	Enterobacterales	Enterobacteriaceae	Escherichia	Escherichia coli	Complete	4848				MLST.Escherichia_coli_1.44,MLST.Escherichia_coli_2.2												genotype:ST44				Good	2022-09-04T00:00:00Z			PRJNA836696	SAMN28174075	GCA_024917355.1		CP103596,CP103597,CP103598,CP103599,CP103600,CP103601,CP103602,CP103603,CP103604		Complete	Oxford Nanopore GridION	58x	Flye v. 2.8.3-b1695
562.110757	Escherichia coli 3059		562	131567;2;1224;1236;91347;543;561;562	cellular organisms;Bacteria;Proteobacteria;Gammaproteobacteria;Enterobacterales;Enterobacteriaceae;Escherichia;Escherichia coli	Bacteria		Proteobacteria	Gammaproteobacteria	Enterobacterales	Enterobacteriaceae	Escherichia	Escherichia coli	Complete	3059				MLST.Escherichia_coli_2.8,MLST.Escherichia_coli_1.38												genotype:ST38				Good	2022-09-04T00:00:00Z			PRJNA836696	SAMN28174016	GCA_024917375.1		CP103559		Complete	Oxford Nanopore GridION	208x	Flye v. 2.8.3-b1695
941322.178	Escherichia coli O25b:H4-ST131 4224		941322	131567;2;1224;1236;91347;543;561;562;941322	cellular organisms;Bacteria;Proteobacteria;Gammaproteobacteria;Enterobacterales;Enterobacteriaceae;Escherichia;Escherichia coli;Escherichia coli O25b	Bacteria		Proteobacteria	Gammaproteobacteria	Enterobacterales	Enterobacteriaceae	Escherichia	Escherichia coli	Complete	4224				MLST.Escherichia_coli_1.131,MLST.Escherichia_coli_2.43												genotype:ST131				Good	2022-09-04T00:00:00Z			PRJNA836696	SAMN28174053	GCA_024917455.1		CP103592,CP103593,CP103594,CP103595		Complete	Oxford Nanopore GridION	41x	Flye v. 2.8.3-b1695
562.110759	Escherichia coli 2900		562	131567;2;1224;1236;91347;543;561;562	cellular organisms;Bacteria;Proteobacteria;Gammaproteobacteria;Enterobacterales;Enterobacteriaceae;Escherichia;Escherichia coli	Bacteria		Proteobacteria	Gammaproteobacteria	Enterobacterales	Enterobacteriaceae	Escherichia	Escherichia coli	Complete	2900				MLST.Escherichia_coli_2.477,MLST.Escherichia_coli_1.405												genotype:ST405				Good	2022-09-04T00:00:00Z			PRJNA836696	SAMN28174010	GCA_024917475.1		CP103633,CP103634		Complete	Oxford Nanopore GridION	85x	Flye v. 2.8.3-b1695
562.110760	Escherichia coli 4750		562	131567;2;1224;1236;91347;543;561;562	cellular organisms;Bacteria;Proteobacteria;Gammaproteobacteria;Enterobacterales;Enterobacteriaceae;Escherichia;Escherichia coli	Bacteria		Proteobacteria	Gammaproteobacteria	Enterobacterales	Enterobacteriaceae	Escherichia	Escherichia coli	Complete	4750				MLST.Escherichia_coli_1.1193,MLST.Escherichia_coli_2.53												genotype:ST1193				Good	2022-09-04T00:00:00Z			PRJNA836696	SAMN28174072	GCA_024917535.1		CP103589,CP103590,CP103591		Complete	Oxford Nanopore GridION	96x	Flye v. 2.8.3-b1695
562.110761	Escherichia coli 5283		562	131567;2;1224;1236;91347;543;561;562	cellular organisms;Bacteria;Proteobacteria;Gammaproteobacteria;Enterobacterales;Enterobacteriaceae;Escherichia;Escherichia coli	Bacteria		Proteobacteria	Gammaproteobacteria	Enterobacterales	Enterobacteriaceae	Escherichia	Escherichia coli	Complete	5283				MLST.Escherichia_coli_2.477,MLST.Escherichia_coli_1.405												genotype:ST405				Good	2022-09-04T00:00:00Z			PRJNA836696	SAMN28174091	GCA_024917655.1		CP103762,CP103763,CP103764,CP103765,CP103766,CP103767		Complete	Oxford Nanopore GridION	242x	Flye v. 2.8.3-b1695
562.110762	Escherichia coli 4621		562	131567;2;1224;1236;91347;543;561;562	cellular organisms;Bacteria;Proteobacteria;Gammaproteobacteria;Enterobacterales;Enterobacteriaceae;Escherichia;Escherichia coli	Bacteria		Proteobacteria	Gammaproteobacteria	Enterobacterales	Enterobacteriaceae	Escherichia	Escherichia coli	Complete	4621				MLST.Escherichia_coli_2.14,MLST.Escherichia_coli_1.68												genotype:ST68				Good	2022-09-04T00:00:00Z			PRJNA836696	SAMN28174065	GCA_024917715.1		CP103479,CP103480,CP103481,CP103482,CP103483,CP103484,CP103485,CP103486		Complete	Oxford Nanopore GridION	345x	Flye v. 2.8.3-b1695
562.110763	Escherichia coli 4238		562	131567;2;1224;1236;91347;543;561;562	cellular organisms;Bacteria;Proteobacteria;Gammaproteobacteria;Enterobacterales;Enterobacteriaceae;Escherichia;Escherichia coli	Bacteria		Proteobacteria	Gammaproteobacteria	Enterobacterales	Enterobacteriaceae	Escherichia	Escherichia coli	Complete	4238				MLST.Escherichia_coli_2.471,MLST.Escherichia_coli_1.410																Good	2022-09-04T00:00:00Z			PRJNA836696	SAMN28174054	GCA_024917735.1		CP103533,CP103534,CP103535,CP103536,CP103537,CP103538,CP103539		Complete	Oxford Nanopore GridION	186x	Flye v. 2.8.3-b1695
562.110764	Escherichia coli 5270		562	131567;2;1224;1236;91347;543;561;562	cellular organisms;Bacteria;Proteobacteria;Gammaproteobacteria;Enterobacterales;Enterobacteriaceae;Escherichia;Escherichia coli	Bacteria		Proteobacteria	Gammaproteobacteria	Enterobacterales	Enterobacteriaceae	Escherichia	Escherichia coli	Complete	5270				MLST.Escherichia_coli_2.2,MLST.Escherichia_coli_1.167												genotype:ST167				Good	2022-09-04T00:00:00Z			PRJNA836696	SAMN28174089	GCA_024917795.1		CP103529,CP103530,CP103531,CP103532		Complete	Oxford Nanopore GridION	532x	Flye v. 2.8.3-b1695
562.110765	Escherichia coli 5264		562	131567;2;1224;1236;91347;543;561;562	cellular organisms;Bacteria;Proteobacteria;Gammaproteobacteria;Enterobacterales;Enterobacteriaceae;Escherichia;Escherichia coli	Bacteria		Proteobacteria	Gammaproteobacteria	Enterobacterales	Enterobacteriaceae	Escherichia	Escherichia coli	Complete	5264				MLST.Escherichia_coli_2.2,MLST.Escherichia_coli_1.167												genotype:ST167				Good	2022-09-04T00:00:00Z			PRJNA836696	SAMN28174088	GCA_024917815.1		CP103540,CP103541,CP103542,CP103543		Complete	Oxford Nanopore GridION	343x	Flye v. 2.8.3-b1695
941322.179	Escherichia coli O25b:H4-ST131 5506		941322	131567;2;1224;1236;91347;543;561;562;941322	cellular organisms;Bacteria;Proteobacteria;Gammaproteobacteria;Enterobacterales;Enterobacteriaceae;Escherichia;Escherichia coli;Escherichia coli O25b	Bacteria		Proteobacteria	Gammaproteobacteria	Enterobacterales	Enterobacteriaceae	Escherichia	Escherichia coli	Complete	5506				MLST.Escherichia_coli_1.131,MLST.Escherichia_coli_2.43												genotype:ST131				Good	2022-09-04T00:00:00Z			PRJNA836696	SAMN28174099	GCA_024917895.1		CP103508,CP103509,CP103510,CP103511		Complete	Oxford Nanopore GridION	225x	Flye v. 2.8.3-b1695
562.110766	Escherichia coli 5444		562	131567;2;1224;1236;91347;543;561;562	cellular organisms;Bacteria;Proteobacteria;Gammaproteobacteria;Enterobacterales;Enterobacteriaceae;Escherichia;Escherichia coli	Bacteria		Proteobacteria	Gammaproteobacteria	Enterobacterales	Enterobacteriaceae	Escherichia	Escherichia coli	Complete	5444				MLST.Escherichia_coli_1.44,MLST.Escherichia_coli_2.2												genotype:ST44				Good	2022-09-04T00:00:00Z			PRJNA836696	SAMN28174095	GCA_024917955.1		CP103515,CP103516,CP103517,CP103518,CP103519,CP103520		Complete	Oxford Nanopore GridION	209x	Flye v. 2.8.3-b1695
941322.180	Escherichia coli O25b:H4-ST131 751		941322	131567;2;1224;1236;91347;543;561;562;941322	cellular organisms;Bacteria;Proteobacteria;Gammaproteobacteria;Enterobacterales;Enterobacteriaceae;Escherichia;Escherichia coli;Escherichia coli O25b	Bacteria		Proteobacteria	Gammaproteobacteria	Enterobacterales	Enterobacteriaceae	Escherichia	Escherichia coli	Complete	751				MLST.Escherichia_coli_1.131,MLST.Escherichia_coli_2.43												genotype:ST131				Good	2022-09-04T00:00:00Z			PRJNA836696	SAMN28173988	GCA_024917975.1		CP103562,CP103563,CP103564,CP103565,CP103566		Complete	Oxford Nanopore GridION	273x	Flye v. 2.8.3-b1695
562.110767	Escherichia coli 3090		562	131567;2;1224;1236;91347;543;561;562	cellular organisms;Bacteria;Proteobacteria;Gammaproteobacteria;Enterobacterales;Enterobacteriaceae;Escherichia;Escherichia coli	Bacteria		Proteobacteria	Gammaproteobacteria	Enterobacterales	Enterobacteriaceae	Escherichia	Escherichia coli	Complete	3090				MLST.Escherichia_coli_1.167,MLST.Escherichia_coli_2.2												genotype:ST167				Good	2022-09-04T00:00:00Z			PRJNA836696	SAMN28174017	GCA_024917995.1		CP103745,CP103746,CP103747,CP103748,CP103749,CP103750		Complete	Oxford Nanopore GridION	85x	Flye v. 2.8.3-b1695
562.110768	Escherichia coli 2779 - blood draw same patient as MB9267		562	131567;2;1224;1236;91347;543;561;562	cellular organisms;Bacteria;Proteobacteria;Gammaproteobacteria;Enterobacterales;Enterobacteriaceae;Escherichia;Escherichia coli	Bacteria		Proteobacteria	Gammaproteobacteria	Enterobacterales	Enterobacteriaceae	Escherichia	Escherichia coli	Complete	2779 - blood draw same patient as MB9267				MLST.Escherichia_coli_2.477,MLST.Escherichia_coli_1.405												genotype:ST405				Good	2022-09-04T00:00:00Z			PRJNA836696	SAMN28174006	GCA_024918015.1		CP103521,CP103522,CP103523,CP103524,CP103525,CP103526,CP103527,CP103528		Complete	Oxford Nanopore GridION	91x	Flye v. 2.8.3-b1695
562.110769	Escherichia coli 3036		562	131567;2;1224;1236;91347;543;561;562	cellular organisms;Bacteria;Proteobacteria;Gammaproteobacteria;Enterobacterales;Enterobacteriaceae;Escherichia;Escherichia coli	Bacteria		Proteobacteria	Gammaproteobacteria	Enterobacterales	Enterobacteriaceae	Escherichia	Escherichia coli	Complete	3036				MLST.Escherichia_coli_2.21,MLST.Escherichia_coli_1.155												genotype:ST155				Good	2022-09-04T00:00:00Z			PRJNA836696	SAMN28174012	GCA_024918035.1		CP103544,CP103545,CP103546,CP103547		Complete	Oxford Nanopore GridION	254x	Flye v. 2.8.3-b1695
941322.181	Escherichia coli O25b:H4-ST131 5392		941322	131567;2;1224;1236;91347;543;561;562;941322	cellular organisms;Bacteria;Proteobacteria;Gammaproteobacteria;Enterobacterales;Enterobacteriaceae;Escherichia;Escherichia coli;Escherichia coli O25b	Bacteria		Proteobacteria	Gammaproteobacteria	Enterobacterales	Enterobacteriaceae	Escherichia	Escherichia coli	Complete	5392				MLST.Escherichia_coli_2.567,MLST.Escherichia_coli_1.131												genotype:ST131				Good	2022-09-04T00:00:00Z			PRJNA836696	SAMN28174092	GCA_024918115.1		CP103465,CP103466,CP103467		Complete	Oxford Nanopore GridION	119x	Flye v. 2.8.3-b1695
562.110770	Escherichia coli 4973		562	131567;2;1224;1236;91347;543;561;562	cellular organisms;Bacteria;Proteobacteria;Gammaproteobacteria;Enterobacterales;Enterobacteriaceae;Escherichia;Escherichia coli	Bacteria		Proteobacteria	Gammaproteobacteria	Enterobacterales	Enterobacteriaceae	Escherichia	Escherichia coli	Complete	4973				MLST.Escherichia_coli_1.648												genotype:ST648				Good	2022-09-04T00:00:00Z			PRJNA836696	SAMN28174076	GCA_024918135.1		CP103468,CP103469,CP103478,CP103470,CP103471,CP103472,CP103473,CP103474,CP103475,CP103476,CP103477		Complete	Oxford Nanopore GridION	250x	Flye v. 2.8.3-b1695
562.110771	Escherichia coli 4069		562	131567;2;1224;1236;91347;543;561;562	cellular organisms;Bacteria;Proteobacteria;Gammaproteobacteria;Enterobacterales;Enterobacteriaceae;Escherichia;Escherichia coli	Bacteria		Proteobacteria	Gammaproteobacteria	Enterobacterales	Enterobacteriaceae	Escherichia	Escherichia coli	Complete	4069				MLST.Escherichia_coli_1.38,MLST.Escherichia_coli_2.8												genotype:ST38				Good	2022-09-04T00:00:00Z			PRJNA836696	SAMN28174050	GCA_024918155.1		CP103673		Complete	Oxford Nanopore GridION	275x	Flye v. 2.8.3-b1695
562.110772	Escherichia coli 3985		562	131567;2;1224;1236;91347;543;561;562	cellular organisms;Bacteria;Proteobacteria;Gammaproteobacteria;Enterobacterales;Enterobacteriaceae;Escherichia;Escherichia coli	Bacteria		Proteobacteria	Gammaproteobacteria	Enterobacterales	Enterobacteriaceae	Escherichia	Escherichia coli	Complete	3985				MLST.Escherichia_coli_2.19,MLST.Escherichia_coli_1.156												genotype:ST156				Good	2022-09-04T00:00:00Z			PRJNA836696	SAMN28174042	GCA_024918195.1		CP103623,CP103624,CP103625		Complete	Oxford Nanopore GridION	221x	Flye v. 2.8.3-b1695
941322.182	Escherichia coli O25b:H4-ST131		941322	131567;2;1224;1236;91347;543;561;562;941322	cellular organisms;Bacteria;Proteobacteria;Gammaproteobacteria;Enterobacterales;Enterobacteriaceae;Escherichia;Escherichia coli;Escherichia coli O25b	Bacteria		Proteobacteria	Gammaproteobacteria	Enterobacterales	Enterobacteriaceae	Escherichia	Escherichia coli	Complete	ST131				MLST.Escherichia_coli_2.43,MLST.Escherichia_coli_1.131																Good	2022-09-04T00:00:00Z			PRJNA836696	SAMN28174028	GCA_024918235.1		CP103710,CP103711,CP103712,CP103713		Complete	Oxford Nanopore GridION	161x	Flye v. 2.8.3-b1695
562.110773	Escherichia coli 4012		562	131567;2;1224;1236;91347;543;561;562	cellular organisms;Bacteria;Proteobacteria;Gammaproteobacteria;Enterobacterales;Enterobacteriaceae;Escherichia;Escherichia coli	Bacteria		Proteobacteria	Gammaproteobacteria	Enterobacterales	Enterobacteriaceae	Escherichia	Escherichia coli	Complete	4012				MLST.Escherichia_coli_1.90,MLST.Escherichia_coli_2.66												genotype:ST90				Good	2022-09-04T00:00:00Z			PRJNA836696	SAMN28174046	GCA_024918275.1		CP103626,CP103627,CP103628,CP103629,CP103630,CP103631,CP103632		Complete	Oxford Nanopore GridION	273x	Flye v. 2.8.3-b1695
562.110774	Escherichia coli 961		562	131567;2;1224;1236;91347;543;561;562	cellular organisms;Bacteria;Proteobacteria;Gammaproteobacteria;Enterobacterales;Enterobacteriaceae;Escherichia;Escherichia coli	Bacteria		Proteobacteria	Gammaproteobacteria	Enterobacterales	Enterobacteriaceae	Escherichia	Escherichia coli	Complete	961				MLST.Escherichia_coli_2.2,MLST.Escherichia_coli_1.617																Good	2022-09-04T00:00:00Z			PRJNA836696	SAMN28173990	GCA_024918295.1		CP103645,CP103646,CP103647,CP103648,CP103649,CP103650,CP103651,CP103652,CP103653		Complete	Oxford Nanopore GridION	61x	Flye v. 2.8.3-b1695
562.110775	Escherichia coli ST361		562	131567;2;1224;1236;91347;543;561;562	cellular organisms;Bacteria;Proteobacteria;Gammaproteobacteria;Enterobacterales;Enterobacteriaceae;Escherichia;Escherichia coli	Bacteria		Proteobacteria	Gammaproteobacteria	Enterobacterales	Enterobacteriaceae	Escherichia	Escherichia coli	Complete	ST361				MLST.Escherichia_coli_1.361,MLST.Escherichia_coli_2.650																Good	2022-09-04T00:00:00Z			PRJNA836696	SAMN28174001	GCA_024918335.1		CP103704,CP103705,CP103706,CP103708,CP103709,CP103707		Complete	Oxford Nanopore GridION	48x	Flye v. 2.8.3-b1695
562.110776	Escherichia coli 3150		562	131567;2;1224;1236;91347;543;561;562	cellular organisms;Bacteria;Proteobacteria;Gammaproteobacteria;Enterobacterales;Enterobacteriaceae;Escherichia;Escherichia coli	Bacteria		Proteobacteria	Gammaproteobacteria	Enterobacterales	Enterobacteriaceae	Escherichia	Escherichia coli	Complete	3150				MLST.Escherichia_coli_1.648												genotype:ST648				Good	2022-09-04T00:00:00Z			PRJNA836696	SAMN28174021	GCA_024918375.1		CP103657,CP103658,CP103659,CP103660,CP103661,CP103662,CP103663		Complete	Oxford Nanopore GridION	449x	Flye v. 2.8.3-b1695
941322.183	Escherichia coli O25b:H4-ST131 2822		941322	131567;2;1224;1236;91347;543;561;562;941322	cellular organisms;Bacteria;Proteobacteria;Gammaproteobacteria;Enterobacterales;Enterobacteriaceae;Escherichia;Escherichia coli;Escherichia coli O25b	Bacteria		Proteobacteria	Gammaproteobacteria	Enterobacterales	Enterobacteriaceae	Escherichia	Escherichia coli	Complete	2822				MLST.Escherichia_coli_2.567,MLST.Escherichia_coli_1.131												genotype:ST131				Good	2022-09-04T00:00:00Z			PRJNA836696	SAMN28174008	GCA_024918395.1		CP103742,CP103743,CP103744		Complete	Oxford Nanopore GridION	262x	Flye v. 2.8.3-b1695
941322.184	Escherichia coli O25b:H4-ST131 4433		941322	131567;2;1224;1236;91347;543;561;562;941322	cellular organisms;Bacteria;Proteobacteria;Gammaproteobacteria;Enterobacterales;Enterobacteriaceae;Escherichia;Escherichia coli;Escherichia coli O25b	Bacteria		Proteobacteria	Gammaproteobacteria	Enterobacterales	Enterobacteriaceae	Escherichia	Escherichia coli	Complete	4433				MLST.Escherichia_coli_1.131,MLST.Escherichia_coli_2.43												genotype:ST131				Good	2022-09-04T00:00:00Z			PRJNA836696	SAMN28174062	GCA_024918415.1		CP103672		Complete	Oxford Nanopore GridION	259x	Flye v. 2.8.3-b1695
562.110777	Escherichia coli ST12468		562	131567;2;1224;1236;91347;543;561;562	cellular organisms;Bacteria;Proteobacteria;Gammaproteobacteria;Enterobacterales;Enterobacteriaceae;Escherichia;Escherichia coli	Bacteria		Proteobacteria	Gammaproteobacteria	Enterobacterales	Enterobacteriaceae	Escherichia	Escherichia coli	Complete	ST12468																				Good	2022-09-04T00:00:00Z			PRJNA836696	SAMN28174027	GCA_024918755.1		CP103694,CP103695,CP103696		Complete	Oxford Nanopore GridION	417x	Flye v. 2.8.3-b1695
562.110778	Escherichia coli 3359		562	131567;2;1224;1236;91347;543;561;562	cellular organisms;Bacteria;Proteobacteria;Gammaproteobacteria;Enterobacterales;Enterobacteriaceae;Escherichia;Escherichia coli	Bacteria		Proteobacteria	Gammaproteobacteria	Enterobacterales	Enterobacteriaceae	Escherichia	Escherichia coli	Complete	3359				MLST.Escherichia_coli_1.450,MLST.Escherichia_coli_2.132												genotype:ST450				Good	2022-09-04T00:00:00Z			PRJNA836696	SAMN28174032	GCA_024918775.1		CP103739,CP103740,CP103741		Complete	Oxford Nanopore GridION	140x	Flye v. 2.8.3-b1695
562.110779	Escherichia coli 1579		562	131567;2;1224;1236;91347;543;561;562	cellular organisms;Bacteria;Proteobacteria;Gammaproteobacteria;Enterobacterales;Enterobacteriaceae;Escherichia;Escherichia coli	Bacteria		Proteobacteria	Gammaproteobacteria	Enterobacterales	Enterobacteriaceae	Escherichia	Escherichia coli	Complete	1579				MLST.Escherichia_coli_1.405,MLST.Escherichia_coli_2.477												genotype:ST405				Good	2022-09-04T00:00:00Z			PRJNA836696	SAMN28173996	GCA_024918815.1		CP103718,CP103719,CP103720,CP103721		Complete	Oxford Nanopore GridION	104x	Flye v. 2.8.3-b1695
562.110780	Escherichia coli p10B		562	131567;2;1224;1236;91347;543;561;562	cellular organisms;Bacteria;Proteobacteria;Gammaproteobacteria;Enterobacterales;Enterobacteriaceae;Escherichia;Escherichia coli	Bacteria		Proteobacteria	Gammaproteobacteria	Enterobacterales	Enterobacteriaceae	Escherichia	Escherichia coli	Complete	p10B				MLST.Escherichia_coli_2.2,MLST.Escherichia_coli_1.10												genotype:ST10				Good	2022-09-04T00:00:00Z	33164081		PRJNA603908	SAMN13948682	GCA_024918895.1		CP103758,CP103759,CP103760,CP103761		Complete	Oxford Nanopore GridION	265x	Flye v. 2.8.3-b1695
562.110781	Escherichia coli p11B		562	131567;2;1224;1236;91347;543;561;562	cellular organisms;Bacteria;Proteobacteria;Gammaproteobacteria;Enterobacterales;Enterobacteriaceae;Escherichia;Escherichia coli	Bacteria		Proteobacteria	Gammaproteobacteria	Enterobacterales	Enterobacteriaceae	Escherichia	Escherichia coli	Complete	p11B				MLST.Escherichia_coli_2.43,MLST.Escherichia_coli_1.131												genotype:ST131				Good	2022-09-04T00:00:00Z	33164081		PRJNA603908	SAMN13948685	GCA_024918915.1		CP103755,CP103756,CP103757		Complete	Oxford Nanopore GridION	73x	Flye v. 2.8.3-b1695
562.111043	Escherichia coli 806883-11-2019		562	131567;2;1224;1236;91347;543;561;562	cellular organisms;Bacteria;Proteobacteria;Gammaproteobacteria;Enterobacterales;Enterobacteriaceae;Escherichia;Escherichia coli	Bacteria		Proteobacteria	Gammaproteobacteria	Enterobacterales	Enterobacteriaceae	Escherichia	Escherichia coli	Complete	806883-11-2019				MLST.Escherichia_coli_1.196																Good	2022-09-16T00:00:00Z			PRJNA850540	SAMN29187368	GCA_025232455.1		CP099752,CP099753		Complete	Illumina NextSeq; Oxford Nanopore MinION	56x	Unicycler v. 0.4.9b
562.111044	Escherichia coli 806883-9-2019		562	131567;2;1224;1236;91347;543;561;562	cellular organisms;Bacteria;Proteobacteria;Gammaproteobacteria;Enterobacterales;Enterobacteriaceae;Escherichia;Escherichia coli	Bacteria		Proteobacteria	Gammaproteobacteria	Enterobacterales	Enterobacteriaceae	Escherichia	Escherichia coli	Complete	806883-9-2019				MLST.Escherichia_coli_1.648																Good	2022-09-16T00:00:00Z			PRJNA850540	SAMN29187367	GCA_025232475.1		CP099754,CP099755,CP099756,CP099757,CP099758,CP099759		Complete	Illumina NextSeq; Oxford Nanopore MinION	38x	Unicycler v. 0.4.9b
83334.639	Escherichia coli O157:H7 380-94		83334	131567;2;1224;1236;91347;543;561;562;83334	cellular organisms;Bacteria;Proteobacteria;Gammaproteobacteria;Enterobacterales;Enterobacteriaceae;Escherichia;Escherichia coli;Escherichia coli O157	Bacteria		Proteobacteria	Gammaproteobacteria	Enterobacterales	Enterobacteriaceae	Escherichia	Escherichia coli	Complete	380-94	O157:H7			MLST.Escherichia_coli_1.11																Good	2022-09-19T00:00:00Z			PRJNA294158	SAMN30166759	GCA_025252445.1		CP104309,CP104310		Complete	PacBio Sequel	109.0x	flye v. 2.9.1
562.111058	Escherichia coli 2021CK-01784		562	131567;2;1224;1236;91347;543;561;562	cellular organisms;Bacteria;Proteobacteria;Gammaproteobacteria;Enterobacterales;Enterobacteriaceae;Escherichia;Escherichia coli	Bacteria		Proteobacteria	Gammaproteobacteria	Enterobacterales	Enterobacteriaceae	Escherichia	Escherichia coli	Complete	2021CK-01784				MLST.Escherichia_coli_1.501																Good	2022-09-19T00:00:00Z			PRJNA812595	SAMN24145077	GCA_025259645.1		CP104371,CP104372		Complete	Illumina MiSeq; Oxford Nanopore GridION	286.0x	Unicycler v. 0
562.110578	Escherichia coli 2021CK-00607		562	131567;2;1224;1236;91347;543;561;562	cellular organisms;Bacteria;Proteobacteria;Gammaproteobacteria;Enterobacterales;Enterobacteriaceae;Escherichia;Escherichia coli	Bacteria		Proteobacteria	Gammaproteobacteria	Enterobacterales	Enterobacteriaceae	Escherichia	Escherichia coli	Complete	2021CK-00607				MLST.Escherichia_coli_1.648																Good	2022-09-25T00:00:00Z			PRJNA812595	SAMN17815181	GCA_025398375.1		CP104665,CP104666,CP104667,CP104668,CP104669,CP104670,CP104671,CP104672,CP104673,CP104674,CP104675,CP104676		Complete	Illumina MiSeq; Oxford Nanopore GridION	138.0x	Unicycler v. 0.5.0
562.110579	Escherichia coli 2022CK-00450		562	131567;2;1224;1236;91347;543;561;562	cellular organisms;Bacteria;Proteobacteria;Gammaproteobacteria;Enterobacterales;Enterobacteriaceae;Escherichia;Escherichia coli	Bacteria		Proteobacteria	Gammaproteobacteria	Enterobacterales	Enterobacteriaceae	Escherichia	Escherichia coli	Complete	2022CK-00450				MLST.Escherichia_coli_1.216																Good	2022-09-25T00:00:00Z			PRJNA812595	SAMN30655617	GCA_025398755.1		CP104681,CP104682,CP104683,CP104684,CP104685,CP104686,CP104687,CP104688		Complete	Illumina MiSeq; Oxford Nanopore GridION	83.0x	Unicycler v. 0.5.0
562.110580	Escherichia coli ECO3183		562	131567;2;1224;1236;91347;543;561;562	cellular organisms;Bacteria;Proteobacteria;Gammaproteobacteria;Enterobacterales;Enterobacteriaceae;Escherichia;Escherichia coli	Bacteria		Proteobacteria	Gammaproteobacteria	Enterobacterales	Enterobacteriaceae	Escherichia	Escherichia coli	Complete	ECO3183				MLST.Escherichia_coli_2.2,MLST.Escherichia_coli_1.167																Good	2022-09-25T00:00:00Z			PRJNA880665	SAMN30869335	GCA_025398915.1		CP104721,CP104722,CP104723		Complete	PacBio; Illumina	200.0x	SMRT Link v. v5.1.0
562.110982	Escherichia coli B-JRPT-4119		562	131567;2;1224;1236;91347;543;561;562	cellular organisms;Bacteria;Proteobacteria;Gammaproteobacteria;Enterobacterales;Enterobacteriaceae;Escherichia;Escherichia coli	Bacteria		Proteobacteria	Gammaproteobacteria	Enterobacterales	Enterobacteriaceae	Escherichia	Escherichia coli	Complete	B-JRPT-4119				MLST.Escherichia_coli_1.93,MLST.Escherichia_coli_2.83																Good	2022-10-11T00:00:00Z			PRJNA883762	SAMN30996451	GCA_025642235.1		CP106756		Complete	Oxford Nanopore GridION	864.0x	Flye v. 2.9
562.6958	Escherichia coli strain ST540		562	131567;2;1224;1236;91347;543;561;562	cellular organisms;Bacteria;Proteobacteria;Gammaproteobacteria;Enterobacterales;Enterobacteriaceae;Escherichia;Escherichia coli	Bacteria	Bacteria	Proteobacteria	Gammaproteobacteria	Enterobacterales	Enterobacteriaceae	Escherichia	Escherichia coli	Complete	ST540				MLST.Escherichia_coli_1.540																Good	2014-04-16T00:00:00Z	24723707		PRJNA238952	SAMN02647163	GCF_000597845.1		CP007265	University of Antwerpen	Complete	PacBio	28x	SMRT PORTAL HGAP v. 2.O
316435.10	Escherichia coli Nissle 1917		316435	131567;2;1224;1236;91347;543;561;562;316435	cellular organisms;Bacteria;Proteobacteria;Gammaproteobacteria;Enterobacterales;Enterobacteriaceae;Escherichia;Escherichia coli;Escherichia coli Nissle 1917	Bacteria	Bacteria	Proteobacteria	Gammaproteobacteria	Enterobacterales	Enterobacteriaceae	Escherichia	Escherichia coli	Complete	Nissle 1917				MLST.Escherichia_coli_1.73,MLST.Escherichia_coli_2.4																Good	2015-06-25T00:00:00Z	25093936		PRJNA248167	SAMN02794012	GCF_000714595.1		CP007799	Bioifnormatik, Biozentrum, Uni Wuerzburg	Complete	Illumina; Pacific Biosciences	115116x	Celera Assembler v. Dec. 2013
562.7071	Escherichia coli strain MNCRE44		562	131567;2;1224;1236;91347;543;561;562	cellular organisms;Bacteria;Proteobacteria;Gammaproteobacteria;Enterobacterales;Enterobacteriaceae;Escherichia;Escherichia coli	Bacteria	Bacteria	Proteobacteria	Gammaproteobacteria	Enterobacterales	Enterobacteriaceae	Escherichia	Escherichia coli	Complete	MNCRE44			UPEC	MLST.Escherichia_coli_1.131																Good	2015-04-15T00:00:00Z	25858844		PRJNA272863	SAMN03287565	GCF_000931565.1		CP010876,CP010877,CP010878,CP010879,CP010880,CP010881,CP010882	University of Minnesota	Complete	Illumina MiSeq 2x300; PacBio	125x; 100x	CLC Genomics Workbench v. 7; HGAP v. 3
941323.4	Escherichia coli VR50		941323	131567;2;1224;1236;91347;543;561;562;941323	cellular organisms;Bacteria;Proteobacteria;Gammaproteobacteria;Enterobacterales;Enterobacteriaceae;Escherichia;Escherichia coli;Escherichia coli VR50	Bacteria	Bacteria	Proteobacteria	Gammaproteobacteria	Enterobacterales	Enterobacteriaceae	Escherichia	Escherichia coli	Complete	VR50	OR:K1:H-			MLST.Escherichia_coli_1.10,MLST.Escherichia_coli_2.2																Good	2015-04-02T00:00:00Z	25667270		PRJEA61445	SAMN03371467	GCF_000968515.1		CP011134,CP011135,CP011136,CP011137,CP011138,CP011139,CP011140,CP011141,CP011142,CP011143	The University of Queensland	Complete	Pacific Biosciences SMRT sequencing	65x	SMRTanalysis v. 2.0.0
1048254.4	Escherichia coli O104:H4 str. C227-11		1048254	131567;2;1224;1236;91347;543;561;562;1038927;1048254	cellular organisms;Bacteria;Proteobacteria;Gammaproteobacteria;Enterobacterales;Enterobacteriaceae;Escherichia;Escherichia coli;Escherichia coli O104;Escherichia coli O104	Bacteria	Bacteria	Proteobacteria	Gammaproteobacteria	Enterobacterales	Enterobacteriaceae	Escherichia	Escherichia coli	Complete	C227-11				MLST.Escherichia_coli_1.678,MLST.Escherichia_coli_2.290													DSM -3043			Good	2015-07-13T00:00:00Z			PRJNA281410	SAMN03856947	GCF_000986765.1		CP011331,CP011332,CP011333,CP011334,CP011335,CP011336,CP011337,CP011338	Icahn School of Medicine at Mount Sinai	Complete	PacBio	100.0x	HGAP v. 2.0
562.7257	Escherichia coli strain CFSAN029787		562	131567;2;1224;1236;91347;543;561;562	cellular organisms;Bacteria;Proteobacteria;Gammaproteobacteria;Enterobacterales;Enterobacteriaceae;Escherichia;Escherichia coli	Bacteria	Bacteria	Proteobacteria	Gammaproteobacteria	Enterobacterales	Enterobacteriaceae	Escherichia	Escherichia coli	Complete	CFSAN029787	O96:H19			MLST.Escherichia_coli_1.99																Good	2015-05-15T00:00:00Z			PRJNA243331	SAMN03612246	GCF_001007915.1		CP011416,CP011417,CP011418	FDA/CFSAN	Complete	PacBio RS	350X	SMRT Portal HGAP v. 2.3.0
562.7588	Escherichia coli strain SF-173		562	131567;2;1224;1236;91347;543;561;562	cellular organisms;Bacteria;Proteobacteria;Gammaproteobacteria;Enterobacterales;Enterobacteriaceae;Escherichia;Escherichia coli	Bacteria	Bacteria	Proteobacteria	Gammaproteobacteria	Enterobacterales	Enterobacteriaceae	Escherichia	Escherichia coli	Complete	SF-173				MLST.Escherichia_coli_1.95,MLST.Escherichia_coli_2.1																Good	2015-11-24T00:00:00Z	26543109		PRJNA294467	SAMN04026227	GCF_001280405.1		CP012631,CP012632	Santa Clara University	Complete	PacBio	90X	HGAP v. 3
562.7943	Escherichia coli strain YD786		562	131567;2;1224;1236;91347;543;561;562	cellular organisms;Bacteria;Proteobacteria;Gammaproteobacteria;Enterobacterales;Enterobacteriaceae;Escherichia;Escherichia coli	Bacteria	Bacteria	Proteobacteria	Gammaproteobacteria	Enterobacterales	Enterobacteriaceae	Escherichia	Escherichia coli	Complete	YD786				MLST.Escherichia_coli_1.410,MLST.Escherichia_coli_2.471																Good	2015-11-10T00:00:00Z			PRJNA300553	SAMN04227566	GCF_001442495.1		CP013112	Huashan Hospital, Fudan University	Complete	PacBio	124.0x	HGAP v. 2.1
562.8489	Escherichia coli strain uk_P46212		562	131567;2;1224;1236;91347;543;561;562	cellular organisms;Bacteria;Proteobacteria;Gammaproteobacteria;Enterobacterales;Enterobacteriaceae;Escherichia;Escherichia coli	Bacteria	Bacteria	Proteobacteria	Gammaproteobacteria	Enterobacterales	Enterobacteriaceae	Escherichia	Escherichia coli	Complete	uk_P46212				MLST.Escherichia_coli_1.131																Good	2015-12-18T00:00:00Z			PRJNA297860	SAMN04159541	GCF_001469815.1	SRR2970646	CP013658,CP013657	University of Oxford	Complete	PacBio		HGAP v. 27-Jun-2014
564.14	Escherichia fergusonii strain FDAARGOS_170		564	131567;2;1224;1236;91347;543;561;564	cellular organisms;Bacteria;Proteobacteria;Gammaproteobacteria;Enterobacterales;Enterobacteriaceae;Escherichia;Escherichia fergusonii	Bacteria	Bacteria	Proteobacteria	Gammaproteobacteria	Enterobacterales	Enterobacteriaceae	Escherichia	Escherichia fergusonii	Complete	FDAARGOS_170				MLST.Escherichia_coli_1.73													FDA:FDAARGOS_170			Good	2015-12-21T00:00:00Z			PRJNA231221	SAMN03996315	GCF_001471755.1	SRR2822473,SRR2822474,SRR2822475	LORS00000000	US Food and Drug Administration	Complete	Pacbio	18.602x	HGAP3 v. Oct 2014
562.8507	Escherichia coli strain ST648		562	131567;2;1224;1236;91347;543;561;562	cellular organisms;Bacteria;Proteobacteria;Gammaproteobacteria;Enterobacterales;Enterobacteriaceae;Escherichia;Escherichia coli	Bacteria	Bacteria	Proteobacteria	Gammaproteobacteria	Enterobacterales	Enterobacteriaceae	Escherichia	Escherichia coli	Complete	ST648				MLST.Escherichia_coli_1.648																Good	2016-01-05T00:00:00Z			PRJNA248607	SAMN02800875	GCF_001485455.1		CP008697,CP008715,CP008716,CP008717,CP008718,CP008719,CP008720,CP008721	Peking University People's hospital	Complete	Roche 454 GS FLX; Illumina Hiseq 2000;	40x; 350x	Newbler v. 2.3; Consed
511145.208	Escherichia coli str. K-12 substr. MG1655		511145	131567;2;1224;1236;91347;543;561;562;83333;511145	cellular organisms;Bacteria;Proteobacteria;Gammaproteobacteria;Enterobacterales;Enterobacteriaceae;Escherichia;Escherichia coli;Escherichia coli K-12;Escherichia coli str. K-12 substr. MG1655	Bacteria	Bacteria	Proteobacteria	Gammaproteobacteria	Enterobacterales	Enterobacteriaceae	Escherichia	Escherichia coli	Complete	K-12				MLST.Escherichia_coli_1.10,MLST.Escherichia_coli_2.262													ATCC:47076			Good	2016-02-02T00:00:00Z	26802429		PRJNA308372	SAMN04403366	GCF_001544635.1		CP014225	Weill Cornell Medical College	Complete	Pacific Biosciences	125X	HGAP2 v. 2.1.0
562.10826	Escherichia coli strain 2011C-3911		562	131567;2;1224;1236;91347;543;561;562	cellular organisms;Bacteria;Proteobacteria;Gammaproteobacteria;Enterobacterales;Enterobacteriaceae;Escherichia;Escherichia coli	Bacteria	Bacteria	Proteobacteria	Gammaproteobacteria	Enterobacterales	Enterobacteriaceae	Escherichia	Escherichia coli	Complete	2011C-3911	O79:H7		STEC	MLST.Escherichia_coli_1.1727,MLST.Escherichia_coli_2.910																Good	2016-05-19T00:00:00Z			PRJNA218110	SAMN04851092	GCF_001644725.1		CP015240,CP015239	CDC	Complete	PacBio	missing	PacBio Hierarchical Genome Assembly
562.10827	Escherichia coli strain 2013C-4465		562	131567;2;1224;1236;91347;543;561;562	cellular organisms;Bacteria;Proteobacteria;Gammaproteobacteria;Enterobacterales;Enterobacteriaceae;Escherichia;Escherichia coli	Bacteria	Bacteria	Proteobacteria	Gammaproteobacteria	Enterobacterales	Enterobacteriaceae	Escherichia	Escherichia coli	Complete	2013C-4465	O55:H7		STEC	MLST.Escherichia_coli_1.335,MLST.Escherichia_coli_2.553																Good	2016-05-19T00:00:00Z			PRJNA218110	SAMN04851091	GCF_001644745.1		CP015241,CP015242	CDC	Complete	PacBio	missing	PacBio Hierarchical Genome Assembly
1045010.15	Escherichia coli O157 strain 180-PT54		1045010	131567;2;1224;1236;91347;543;561;562;1045010	cellular organisms;Bacteria;Proteobacteria;Gammaproteobacteria;Enterobacterales;Enterobacteriaceae;Escherichia;Escherichia coli;Escherichia coli O157	Bacteria	Bacteria	Proteobacteria	Gammaproteobacteria	Enterobacterales	Enterobacteriaceae	Escherichia	Escherichia coli	Complete	180-PT54				MLST.Escherichia_coli_1.11,MLST.Escherichia_coli_2.628																Good	2016-05-24T00:00:00Z			PRJNA321984	SAMN05007044	GCF_001650275.1		CP015832,CP015833	Public Health England	Complete	Pacific Biosciences	30x	Celera v. 8.1
1045010.16	Escherichia coli O157 strain 644-PT8		1045010	131567;2;1224;1236;91347;543;561;562;1045010	cellular organisms;Bacteria;Proteobacteria;Gammaproteobacteria;Enterobacterales;Enterobacteriaceae;Escherichia;Escherichia coli;Escherichia coli O157	Bacteria	Bacteria	Proteobacteria	Gammaproteobacteria	Enterobacterales	Enterobacteriaceae	Escherichia	Escherichia coli	Complete	644-PT8				MLST.Escherichia_coli_1.11,MLST.Escherichia_coli_2.628																Good	2016-05-24T00:00:00Z			PRJNA321984	SAMN05007045	GCF_001650295.1		CP015831	Public Health England	Complete	MinION; Pacific Biosciences	30x	Canu v. 1.1; Celera Assembler v. 8.1
562.11469	Escherichia coli strain H1827/12		562	131567;2;1224;1236;91347;543;561;562	cellular organisms;Bacteria;Proteobacteria;Gammaproteobacteria;Enterobacterales;Enterobacteriaceae;Escherichia;Escherichia coli	Bacteria	Bacteria	Proteobacteria	Gammaproteobacteria	Enterobacterales	Enterobacteriaceae	Escherichia	Escherichia coli	Complete	H1827/12	O7:HNT			MLST.Escherichia_coli_1.93,MLST.Escherichia_coli_2.83																Good	2016-07-05T00:00:00Z			PRJNA286318	SAMN03768474	GCF_001678925.1		CP013031	Universidade Estadual de Campinas	Complete	Illumina and Sanger	100x	Spades v. 3.0.0
562.11317	Escherichia coli strain EC590		562	131567;2;1224;1236;91347;543;561;562	cellular organisms;Bacteria;Proteobacteria;Gammaproteobacteria;Enterobacterales;Enterobacteriaceae;Escherichia;Escherichia coli	Bacteria	Bacteria	Proteobacteria	Gammaproteobacteria	Enterobacterales	Enterobacteriaceae	Escherichia	Escherichia coli	Complete	EC590				MLST.Escherichia_coli_1.744,MLST.Escherichia_coli_2.2																Good	2016-07-08T00:00:00Z			PRJNA325730	SAMN05252777	GCF_001682305.1		CP016182	UNIVERSITY OF MALAYA	Complete	PacBio	156.04 x	HGAP v. 2
562.11327	Escherichia coli strain UPEC 26-1		562	131567;2;1224;1236;91347;543;561;562	cellular organisms;Bacteria;Proteobacteria;Gammaproteobacteria;Enterobacterales;Enterobacteriaceae;Escherichia;Escherichia coli	Bacteria	Bacteria	Proteobacteria	Gammaproteobacteria	Enterobacterales	Enterobacteriaceae	Escherichia	Escherichia coli	Complete	UPEC 26-1				MLST.Escherichia_coli_1.73																Good	2016-07-25T00:00:00Z			PRJNA329167	SAMN05392487	GCF_001693315.1		CP016497,CP016498	Chungnam National University, College of medicine	Complete	PacBio RS	70x	PacBio SMRT Analysis v. 2.3.0
562.11479	Escherichia coli strain O177:H21		562	131567;2;1224;1236;91347;543;561;562	cellular organisms;Bacteria;Proteobacteria;Gammaproteobacteria;Enterobacterales;Enterobacteriaceae;Escherichia;Escherichia coli	Bacteria	Bacteria	Proteobacteria	Gammaproteobacteria	Enterobacterales	Enterobacteriaceae	Escherichia	Escherichia coli	Complete	asymptomatic colonization	O177:H21			MLST.Escherichia_coli_1.359,MLST.Escherichia_coli_2.88												genotype:ST 359				Good	2016-07-26T00:00:00Z			PRJNA329265	SAMN05407982	GCF_001693635.1		CP016546,CP016547,CP016548,CP016549,CP016550,CP016551	Leiden University Medical Center	Complete	PacBio	30.0x	SMRT analysis v. 2.3.0
562.12823	Escherichia coli strain FORC_028		562	131567;2;1224;1236;91347;543;561;562	cellular organisms;Bacteria;Proteobacteria;Gammaproteobacteria;Enterobacterales;Enterobacteriaceae;Escherichia;Escherichia coli	Bacteria	Bacteria	Proteobacteria	Gammaproteobacteria	Enterobacterales	Enterobacteriaceae	Escherichia	Escherichia coli	Complete	FORC_028				MLST.Escherichia_coli_1.21,MLST.Escherichia_coli_2.481																Good	2016-09-07T00:00:00Z			PRJNA294502	SAMN04026657	GCF_001721125.1		CP012693	Seoul National University	Complete	Illumina; PacBio	418.07x	CLCbio CLC Genomics Workbench v. 7.5.1;
562.12826	Escherichia coli strain MS6198		562	131567;2;1224;1236;91347;543;561;562	cellular organisms;Bacteria;Proteobacteria;Gammaproteobacteria;Enterobacterales;Enterobacteriaceae;Escherichia;Escherichia coli	Bacteria	Bacteria	Proteobacteria	Gammaproteobacteria	Enterobacterales	Enterobacteriaceae	Escherichia	Escherichia coli	Complete	MS6198				MLST.Escherichia_coli_1.648																Good	2016-09-08T00:00:00Z			PRJNA301656	SAMN04939501	GCF_001721525.1		CP015834,CP015835,CP015836,CP015837,CP015838	University of Queensland	Complete	PacBio	120x	HGAP v. 2.0
562.12907	Escherichia coli strain FORC_031		562	131567;2;1224;1236;91347;543;561;562	cellular organisms;Bacteria;Proteobacteria;Gammaproteobacteria;Enterobacterales;Enterobacteriaceae;Escherichia;Escherichia coli	Bacteria	Bacteria	Proteobacteria	Gammaproteobacteria	Enterobacterales	Enterobacteriaceae	Escherichia	Escherichia coli	Complete	FORC_031				MLST.Escherichia_coli_1.4																Good	2016-10-03T00:00:00Z			PRJNA299539	SAMN04209666	GCF_001750845.1		CP013190,CP013191,CP013192,CP013193,CP013194	Seoul National University	Complete	PacBio	missing	SMRT Assembly v. 2.3.0
562.12941	Escherichia coli strain Y5		562	131567;2;1224;1236;91347;543;561;562	cellular organisms;Bacteria;Proteobacteria;Gammaproteobacteria;Enterobacterales;Enterobacteriaceae;Escherichia;Escherichia coli	Bacteria	Bacteria	Proteobacteria	Gammaproteobacteria	Enterobacterales	Enterobacteriaceae	Escherichia	Escherichia coli	Complete	Y5				MLST.Escherichia_coli_1.167,MLST.Escherichia_coli_2.2																Good	2016-11-01T00:00:00Z			PRJNA304360	SAMN04299569	GCF_001860505.1		CP013483	Sir Run Run Shaw Hospital, College of Medicine, Zhejiang University, Hangzhou, Zhejiang, China	Complete	PacBio	100	SMRT v. unspecified
562.13544	Escherichia coli strain MRSN352231		562	131567;2;1224;1236;91347;543;561;562	cellular organisms;Bacteria;Proteobacteria;Gammaproteobacteria;Enterobacterales;Enterobacteriaceae;Escherichia;Escherichia coli	Bacteria	Bacteria	Proteobacteria	Gammaproteobacteria	Enterobacterales	Enterobacteriaceae	Escherichia	Escherichia coli	Complete	MRSN352231				MLST.Escherichia_coli_1.617																Good	2016-11-28T00:00:00Z			PRJNA353939	SAMN06029893	GCF_001886535.1		CP018103,CP018108,CP018107,CP018105,CP018106,CP018104	Walter Reed Army Institute of Research	Complete	PacBio; Illumina MiSeq	300.0x	HGAP v. 2.0
562.13545	Escherichia coli strain MRSN346638		562	131567;2;1224;1236;91347;543;561;562	cellular organisms;Bacteria;Proteobacteria;Gammaproteobacteria;Enterobacterales;Enterobacteriaceae;Escherichia;Escherichia coli	Bacteria	Bacteria	Proteobacteria	Gammaproteobacteria	Enterobacterales	Enterobacteriaceae	Escherichia	Escherichia coli	Complete	MRSN346638				MLST.Escherichia_coli_1.617																Good	2016-11-28T00:00:00Z			PRJNA353939	SAMN06029895	GCF_001886555.1		CP018115,CP018116,CP018120,CP018119,CP018118,CP018117	Walter Reed Army Institute of Research	Complete	PacBio; Illumina MiSeq	300.0x	HGAP v. 2.0
562.13546	Escherichia coli strain MRSN346355		562	131567;2;1224;1236;91347;543;561;562	cellular organisms;Bacteria;Proteobacteria;Gammaproteobacteria;Enterobacterales;Enterobacteriaceae;Escherichia;Escherichia coli	Bacteria	Bacteria	Proteobacteria	Gammaproteobacteria	Enterobacterales	Enterobacteriaceae	Escherichia	Escherichia coli	Complete	MRSN346355				MLST.Escherichia_coli_1.617																Good	2016-11-28T00:00:00Z			PRJNA353939	SAMN06029896	GCF_001886575.1		CP018121,CP018122,CP018126,CP018125,CP018124,CP018123	Walter Reed Army Institute of Research	Complete	PacBio; Illumina MiSeq	300.0x	HGAP v. 2.0
562.13547	Escherichia coli strain MRSN346595		562	131567;2;1224;1236;91347;543;561;562	cellular organisms;Bacteria;Proteobacteria;Gammaproteobacteria;Enterobacterales;Enterobacteriaceae;Escherichia;Escherichia coli	Bacteria	Bacteria	Proteobacteria	Gammaproteobacteria	Enterobacterales	Enterobacteriaceae	Escherichia	Escherichia coli	Complete	MRSN346595				MLST.Escherichia_coli_1.617																Good	2016-11-28T00:00:00Z			PRJNA353939	SAMN06029894	GCF_001886755.1		CP018109,CP018110,CP018114,CP018113,CP018112,CP018111	Walter Reed Army Institute of Research	Complete	PacBio; Illumina MiSeq	300.0x	HGAP v. 2.0
562.13550	Escherichia coli strain FMU073332		562	131567;2;1224;1236;91347;543;561;562	cellular organisms;Bacteria;Proteobacteria;Gammaproteobacteria;Enterobacterales;Enterobacteriaceae;Escherichia;Escherichia coli	Bacteria	Bacteria	Proteobacteria	Gammaproteobacteria	Enterobacterales	Enterobacteriaceae	Escherichia	Escherichia coli	Complete	FMU073332	O6:H16		ETEC	MLST.Escherichia_coli_1.4,MLST.Escherichia_coli_2.215												genotype:st+, lt+, lngA+, cstH+, ecpA+, etpA+, etpB+, tibA-, leoA-, tia-, eatA-, cfAI, cfAIII-, cs1-.				Good	2016-12-02T00:00:00Z			PRJNA350704	SAMN05945146	GCF_001888075.1		CP017844,CP017848,CP017845,CP017846,CP017847	Centro de Ciencias Genomicas	Complete	Illumina HiSeq and PacBio RSII	290X	HGAP_3 in SMRT analysis v. 2.3, Spades v.
562.13551	Escherichia coli strain 155		562	131567;2;1224;1236;91347;543;561;562	cellular organisms;Bacteria;Proteobacteria;Gammaproteobacteria;Enterobacterales;Enterobacteriaceae;Escherichia;Escherichia coli	Bacteria	Bacteria	Proteobacteria	Gammaproteobacteria	Enterobacterales	Enterobacteriaceae	Escherichia	Escherichia coli	Complete	155	O157:H7		EHEC	MLST.Escherichia_coli_1.11,MLST.Escherichia_coli_2.628																Good	2016-12-07T00:00:00Z			PRJNA336330	SAMN05544764	GCF_001890205.1		CP018237,CP018238	United State Department of Agriculture	Complete	PacBio	103X	Celera 8.1 v. Mar-2014
562.13552	Escherichia coli strain 272		562	131567;2;1224;1236;91347;543;561;562	cellular organisms;Bacteria;Proteobacteria;Gammaproteobacteria;Enterobacterales;Enterobacteriaceae;Escherichia;Escherichia coli	Bacteria	Bacteria	Proteobacteria	Gammaproteobacteria	Enterobacterales	Enterobacteriaceae	Escherichia	Escherichia coli	Complete	272	O157:H7		EHEC	MLST.Escherichia_coli_1.11,MLST.Escherichia_coli_2.628																Good	2016-12-07T00:00:00Z			PRJNA336330	SAMN05544766	GCF_001890225.1		CP018239,CP018240	United State Department of Agriculture	Complete	PacBio	165X	Celera 8.1 v. Apr-2014
562.13553	Escherichia coli strain 472		562	131567;2;1224;1236;91347;543;561;562	cellular organisms;Bacteria;Proteobacteria;Gammaproteobacteria;Enterobacterales;Enterobacteriaceae;Escherichia;Escherichia coli	Bacteria	Bacteria	Proteobacteria	Gammaproteobacteria	Enterobacterales	Enterobacteriaceae	Escherichia	Escherichia coli	Complete	472	O157:H7		EHEC	MLST.Escherichia_coli_1.11,MLST.Escherichia_coli_2.628																Good	2016-12-07T00:00:00Z			PRJNA336330	SAMN05544767	GCF_001890245.1		CP018245,CP018246	United State Department of Agriculture	Complete	PacBio	207X	Celera 8.1 v. Jan-2015
562.13554	Escherichia coli strain 350		562	131567;2;1224;1236;91347;543;561;562	cellular organisms;Bacteria;Proteobacteria;Gammaproteobacteria;Enterobacterales;Enterobacteriaceae;Escherichia;Escherichia coli	Bacteria	Bacteria	Proteobacteria	Gammaproteobacteria	Enterobacterales	Enterobacteriaceae	Escherichia	Escherichia coli	Complete	350	O157:H7		EHEC	MLST.Escherichia_coli_1.11,MLST.Escherichia_coli_2.628																Good	2016-12-07T00:00:00Z			PRJNA336330	SAMN05544765	GCF_001890265.1		CP018243,CP018244	United State Department of Agriculture	Complete	PacBio	283X	Celera 8.1 v. Jan-2015
562.13557	Escherichia coli strain 319		562	131567;2;1224;1236;91347;543;561;562	cellular organisms;Bacteria;Proteobacteria;Gammaproteobacteria;Enterobacterales;Enterobacteriaceae;Escherichia;Escherichia coli	Bacteria	Bacteria	Proteobacteria	Gammaproteobacteria	Enterobacterales	Enterobacteriaceae	Escherichia	Escherichia coli	Complete	319	O157:H7		EHEC	MLST.Escherichia_coli_1.11,MLST.Escherichia_coli_2.628																Good	2016-12-07T00:00:00Z			PRJNA336330	SAMN05544768	GCF_001890325.1		CP018241,CP018242	United State Department of Agriculture	Complete	PacBio	132X	Celera 8.1 v. Mar-2014
562.13559	Escherichia coli strain MRSN346647		562	131567;2;1224;1236;91347;543;561;562	cellular organisms;Bacteria;Proteobacteria;Gammaproteobacteria;Enterobacterales;Enterobacteriaceae;Escherichia;Escherichia coli	Bacteria	Bacteria	Proteobacteria	Gammaproteobacteria	Enterobacterales	Enterobacteriaceae	Escherichia	Escherichia coli	Complete	MRSN346647				MLST.Escherichia_coli_1.38,MLST.Escherichia_coli_2.535																Good	2016-12-07T00:00:00Z			PRJNA353939	SAMN06067968	GCF_001890365.1		CP018206,CP018207,CP018208	Walter Reed Army Institute of Research	Complete	PacBio; Illumina MiSeq	200.0x	HGAP v. 2.0
562.14016	Escherichia coli strain SLK172		562	131567;2;1224;1236;91347;543;561;562	cellular organisms;Bacteria;Proteobacteria;Gammaproteobacteria;Enterobacterales;Enterobacteriaceae;Escherichia;Escherichia coli	Bacteria	Bacteria	Proteobacteria	Gammaproteobacteria	Enterobacterales	Enterobacteriaceae	Escherichia	Escherichia coli	Complete	SLK172				MLST.Escherichia_coli_1.189,MLST.Escherichia_coli_2.809																Good	2017-01-05T00:00:00Z			PRJNA344951	SAMN05853574	GCF_001936315.1		CP017631,CP017632,CP017633	China National Center For Food Safety and Risk Assessment	Complete
562.15192	Escherichia coli strain MDR_56		562	131567;2;1224;1236;91347;543;561;562	cellular organisms;Bacteria;Proteobacteria;Gammaproteobacteria;Enterobacterales;Enterobacteriaceae;Escherichia;Escherichia coli	Bacteria	Bacteria	Proteobacteria	Gammaproteobacteria	Enterobacterales	Enterobacteriaceae	Escherichia	Escherichia coli	Complete	MDR_56				MLST.Escherichia_coli_1.117,MLST.Escherichia_coli_2.641																Good	2017-03-02T00:00:00Z			PRJNA375745	SAMN06344815	GCF_002009315.1		CP019903,CP019908,CP019904,CP019907,CP019909,CP019910,CP019906,CP019905	Centers for Disease Control and Prevention	Complete	PacBio	90.0x	PacBio Hierarchical Genome Assembly
569579.3	Escherichia coli NU14 strain NU14		569579	131567;2;1224;1236;91347;543;561;562;569579	cellular organisms;Bacteria;Proteobacteria;Gammaproteobacteria;Enterobacterales;Enterobacteriaceae;Escherichia;Escherichia coli;Escherichia coli NU14	Bacteria	Bacteria	Proteobacteria	Gammaproteobacteria	Enterobacterales	Enterobacteriaceae	Escherichia	Escherichia coli	Complete	NU14				MLST.Escherichia_coli_1.95,MLST.Escherichia_coli_2.1																Good	2017-03-10T00:00:00Z			PRJNA373796	SAMN06314223	GCF_002024865.1		CP019777	National University of Singapore and Genome Institute of Singapore	Complete	PacBio	300.0x	HGAP3 v. 3
[truncated: 37 more columns]
