# Supplementary material for: Clinically relevant mutations in regulatory regions of metabolic genes facilitate early adaptation to ciprofloxacin in Escherichia coli
Source: Nucleic Acids Res. 2024 Aug 24;52(17):10385–99. doi: 10.1093/nar/gkae719 (PMC11417348; doi:10.1093/nar/gkae719)
Supplement: gkae719_Supplemental_Files [file gkae719_supplemental_files.zip › Supplementary Table 3 NAR.xlsx]

## Sheet: Sheet1
Assembly ID	Isolate ID	Bioproject	Biosample	Isolation Source	Host	Accession No	Resistance Profile	AMR genes
GCA_029222755	BA34188	PRJNA942108	ASM33657667	Blood	Human	JARHLL000000000	CPS, CPD, CIP, MRP, GEN, AMK, NET, PIT	parC, parE, glpT, gyrA, ftsI, blaEC, acrF, cyaA, emrD, blaCMY-42, tet(A), blaNDM-5, ble, sul1, aadA2, dfrA12, rmtB1, blaTEM-1, mph(A)
GCA_029222865	BA35655	PRJNA942108	ASM33657672	Blood	Human	JARHLD000000000	CTX, CZD, CPD, CPS, CIP, GEN, PIT	parC, parE, glpT, gyrA, ftsI, blaEC, acrF, blaCTX-M-15,mdtM, blaCMY-42, qnrS1, blaNDM-5, ble, sul1, aadA2, dfrA12,erm(B)
GCA_014493805	AI4292	PRJNA634478	SAMN14997732	Blood	Human	JACUWO000000000	CTX, CZD, CEF, CPI, CPS, CPD, CIP, ETP, MRP, NET, PIT, TET	parC, parE, acrF, glpT, mdtM, blaEC, pmrB, gyrA, blaCMY-42, tet(A), mph(A), blaCTX-M-15, aac(3)-IIe, aac(6')-Ib-cr5, blaOXA-1, catB
GCA_014493815	AI4300	PRJNA634478	SAMN14997733	Blood	Human	JACUWP000000000	CTX, CZD, CEF, CPI, CPS, CPD, CIP, ETP, MRP, GEN, AMK, MIN, NET, PIT, TET	parC, parE, gyrA, blaEC, ftsI, mdtM, tet(A), blaCMY-42, blaOXA-181, qnrS1, dfrA12, aadA2, sul1, ble, blaNDM-5, acrF, mph(A), blaTEM-1, rmtB1
GCA_014493845	AI3900	PRJNA634478	SAMN14997731	Blood	Human	JACUWN000000000	CTX, CZD, CEF, CPI, CPS, CPD, CIP, ETP, MRP, GEN, AMK, NET, PIT, TET	parC, parE, gyrA, glpT, ftsI, acrF, blaEC, emrD, cyaA, tet(B), blaTEM-1, mph(A), blaCMY-42, blaNDM-5, ble, sul1, aadA2, dfrA12
GCA_014493855	AI3758	PRJNA634478	SAMN14997730	Blood	Human	JACUWM000000000	CTX, CZD, CEF, CPI, CPS, CPD, CIP, ETP, MRP, GEN, AMK, NET, PIT	parC, parE, glpT, gyrA, blaEC, tet(A), ftsI, pmrB, acrF, blaCTX-M-15, mdtM, blaCMY-42, blaNDM-5, sul1, aadA2, dfrA12, mph(A), blaTEM-1, rmtB, erm(B)
GCA_014493895	AI3195	PRJNA634478	SAMN14997729	Blood	Human	JACUWL000000000	CPS, CPD, CIP, ETP, MRP, GEN, AMK, NET, PIT	parC, parE, glpT, gyrA, ftsI, acrF, cyaA, blaEC, emrD, blaCMY-42, blaNDM-5, ble, sul1, aadA2, dfrA12, rmtB1, blaTEM-1, mph(A), blaOXA-232, erm(B)
GCA_014493935	AI3145	PRJNA634478	SAMN14997727	Blood	Human	JACUWH000000000	CPS, CPD, CIP, ETP, GEN, AMK, NET, PIT	parC, parE, glpT, ftsI, gyrA, blaEC, mdtM, catA1, tet(B), acrF, mph(A), ble, blaNDM-5, blaCTX-M-15, aac(6')-Ib-cr5, blaOXA-1, catB3, aadA2, dfrA12, aadA5, dfrA17, sul1
GCA_014493985	A12925	PRJNA634478	SAMN14997725	Blood	Human	JACUWF000000000	CPS, CPD, ETP, MRP, PIT	parC, parE, glpT, ftsI, gyrA, cyaA, emrD, acrF, blaCMY-42, blaOXA-232, sul1, sul2, aph(3")-Ib, aph(6)-Id, tet(A), blaTEM-190, mph(A), erm(B), dfrA12, aadA5
GCA_014494025	AI2612	PRJNA634478	SAMN14997723	Blood	Human	JACUWD000000000	CTX, CZD, CEF, CPI, CPS, CIP, ETP, MRP, AMK, PIT	parC, parE, glpT, gyrA, acrF, ftsI, blaEC, emrD, cyaA, blaCMY-42, mph(A), dfrA14, tet(B), erm(B), aac(3)-Iie, catB3, blaOXA-1, aac(6')-Ib-cr5, catA1, blaCTX-M-15
GCA_014494055	AI2563	PRJNA634478	SAMN14997721	Blood	Human	JACUWC000000000	CTX, CZD, CEF, CPI, CPS, CPD, CIP, ETP, MRP, GEN, AMK, NET, PIT	parC, glpT, gyrA, ftsI, acrF, blaEC, mdtM, cyaA, emrD, blaCMY-42, dfrA12, aadA2, sul1, mph(A), blaOXA-232, erm(B)
GCA_014494075	AI2008	PRJNA634478	SAMN14997720	Blood	Human	JACUWA000000000	CTX, CZD, CEF, CPI, CPS, CPD, CIP, ETP, MRP, GEN, AMK, MIN, NET, PIT	parC, parE, glpT, ftsI, gyrA, acrF, blaEC, mdtM, blaCMY-42, mph(A), sul1, aadA5, dfrA17, tet(B), catA1, qepA8, blaOXA, aadA1
GCA_014494125	AI1643	PRJNA634478	SAMN14997718	Blood	Human	JACUVZ000000000	CPS, CIP, CPD, ETP, MRP, PIT	parC, glpT, ftsI, gyrA, acrF, blaEC, tet(A), blaCMY-42, mdtM, blaNDM-5, ble, sul1, aadA2, dfrA12, blaOXA-232, mph(A)
GCA_014494135	AI1641	PRJNA634478	SAMN14997717	Blood	Human	JACUVY000000000	CPS, CIP, CPD, ETP, MRP, GEN, NET, PIT	parC, parE, gyrA, glpT, ftsI, acrF, mdtM, blaEC, erm(B), mph(A), blaTEM-1, blaCMY-42
GCA_014494185	AI1568	PRJNA634478	SAMN14997715	Blood	Human	JACUVW000000000	CIP, CPD, ETP, MRP, PIT	parC,glpT, ftsI, gyrA, acrF, mdtM, cyaA, emrD, mph(A), sul1, arr-3, catB3, blaOXA-1, aac(6')-Ib-cr5, blaCMY-42, tet(B), dfrA17
GCA_014494205	AI1496	PRJNA634478	SAMN14997713	Blood	Human	JACUVV000000000	CTX, CZD, CPS, CEF, CFR, CIP, ETP, GEN, CLR	parC, glpT, ftsI, gyrA, acrF, blaEC, mdtM, cyaA, emrD, blaCMY-42, blaOXA-232, sul1,cmlA6, aadA1, ant(2")-Ia, tet(B), dfrA17
GCA_014494275	AI1198	PRJNA634478	SAMN14997710	Blood	Human	JACZH000000000	CTX, CZD, CPS, CEF, CFR, CPD, CIP, ETP, CLR, AMK	parC, parE, glpT, ftsI, gyrA, blaEC, emrD, dfrA1, sat2, aadA1, acrF, cyaA, nfsA, mdtM, blaCMY-42, tet(A), blaNDM-5, ble, sul1, aadA2, dfrA12, mph(A), blaTEM-1, rmtB1, blaOXA-232
GCA_014494315	AI1060	PRJNA634478	SAMN14997709	Blood	Human	JACUVR000000000	CTX, CZD, CPS, CEF, CFR, CPD, CIP, ETP, CLR, MIN, AMK	parC, parE, glpT, ftsI, gyrA, acrF, blaEC, mdtM, pmrB, blaCMY-42, mph(A),blaSFO-1, rmtB1, blaTEM-1, blaOXA-232, blaNDM-5, ble
GCA_014494345	FF2338	PRJNA634509	ASM1449434	Blood	Human	JACUZF000000000	CEF, CFR, CPD, CIP, ETP, CLR, AMK	parC, parE, glpT, ftsI, gyrA, blaEC, blaCMY-42, catA1, dfrA17, aadA5, sul1, ble, blaNDM-5, tet(A), acrF, aph(6)-Id, aph(3")-Ib, sul2, blaTEM-1, mph(A), catB3, blaOXA-1, aac(6')-Ib-cr5, blaCTX-M-15
GCA_014494365	FF2320	PRJNA634509	ASM1449436	Blood	Human	JACUZE000000000	CEF, CPD, CIP, ETP, CLR, AMK	parC, parE, gyrA, ftsI, blaEC, mdtM, tet(A), blaNDM-5, ble, sul1, aadA2, dfrA12, acrF, rmtB1, blaTEM-1, mph(A), catB3, blaOXA-1, blaCTX-M-15, aac(6')-Ib-cr5
GCA_014494375	FF2219	PRJNA634509	ASM1449437	Blood	Human	JACUZD000000000	CEF, CFR, CPD, CIP, ETP, CLR, AMK	parC, parE, glpT, gyrA, emrD, blaEC, ftsI, acrF, blaCTX-M-15, cyaA, tet(B), mdtM, mph(A), erm(B), blaNDM-5, ble, catB3, blaOXA-1, aac(6')-Ib-cr5, blaTEM-1
GCA_014494385	FF2156	PRJNA634509	ASM1449438	Blood	Human	JACUZC000000000	CEF, CFR, CPD, CIP, ETP, CLR, AMK	parC, parE, glpT, ftsI, gyrA, blaEC, emrD, acrF, blaCTX-M-15, cyaA, tet(B), mdtM, mph(A), erm(B), ble, blaNDM-5, aac(6')-Ib-cr5, blaOXA-1, catB3, blaTEM-1
GCA_014494415	FF1971	PRJNA634509	SAMN1449441	Blood	Human	JACUZB000000000	CEF, CPD, CIP, ETP, CLR, AMK	acrF, glpT, blaCTX-M-15, blaEC, pmrB, mdtM, qnrS1, dfrA12, blaTEM-1, aadA2, sul1, ble, blaCMY-42, blaNDM-5, qnrB7, blaSHV-12
GCA_014494445	FF1804	PRJNA634509	SAMN1449444	Blood	Human	JACUZA000000000	CEF, CPD, CIP, ETP, CLR, AMK	parC, parE, glpT, gyrA, acrF, mdtM, pmrB, cyaA, blaEC, emrD
GCA_014494455	FF1371	PRJNA634509	SAMN1449445	Blood	Human	JACUYY000000000	CEF, CFR, CPD, CIP, ETP, CLR, AMK	parC, parE, glpT, emrD, ftsI, blaEC, acrF, blaCTX-M-15, cyaA, blaTEM-1, blaNDM-5, ble, mdtM, dfrA17, aadA5, sul1, mph(A), catA1, tet(B), aac(3)-IIe, catB3, blaOXA-1, aac(6')-Ib-cr5
GCA_014494475	FF1761	PRJNA634509	ASM1449447	Blood	Human	JACUYZ000000000	CEF, CFR, CPD, CIP, ETP, CLR, AMK	glpT, mdtM, blaEC, uhpT, pmrB, acrF
GCA_014494485	BV313	PRJNA634509	ASM1449448	Blood	Human	JACUYW000000000	CTX, CZD, CEF, CPD, CPI, CPS, PIT, CIP, ETP, MRP, CLR, GEN, AMK, NET, TIG, TET	parC, parE, ftsI, gyrA, blaEC, blaCMY-42, mdtM, blaNDM-5, ble, sul1, aadA2, dfrA12, acrF, mph(A), blaTEM-1, rmtB1, erm(B)
GCA_014494525	BV454	PRJNA634509	ASM1449452	Blood	Human	JACUYX000000000	CTX, CZD, CEF, CPD, CPI, CPS, PIT, CIP, ETP, MRP, GEN, AMK, NET, TET	parC, parE, glpT, gyrA,acrF, mdtM, pmrB, ftsI, blaEC, blaSFO-1, mph(A), blaCMY-42, rmtB1, blaTEM-1, dfrA17, aadA5, sul1, ble, blaNDM-5,
GCA_014494545	BP2876	PRJNA634509	ASM1449454	Blood	Human	JACUYU000000000	CTX, CZD, CEF, CPD, CPI, CPS, PIT, CIP, ETP, MRP, GEN, AMK, NET	parC, parE, ftsI, gyrA, blaEC, blaCMY-42, mdtM, blaNDM-5, ble, sul1, aadA2, dfrA12, acrF, mph(A), blaTEM-1, rmtB1, erm(B)
GCA_014494555	BP6308	PRJNA634509	ASM1449455	Blood	Human	JACUYV000000000	CTX, CZD, CEF, CPD, CPI, CPS, PIT, CIP, ETP, MRP, CLR, GEN, AMK, MIN, NET, TET	parC, parE, ftsI, gyrA, blaEC, glpT, mdtM, acrF, pmrB, blaNDM-5, ble, sul1, aadA2, dfrA12, blaOXA-181, sul2, aph(3")-Ib, aph(6)-Id, mph(A), rmtB1, erm(B), blaTEM-1
GCA_014494565	BP11998	PRJNA634509	ASM1449456	Blood	Human	JACUYS000000000	CTX, CZD, CEF, CPD, CPI, CPS, PIT, CIP, ETP, MRP, CLR, GEN, TET	parC, glpT, ftsI, gyrA, acrF, blaEC, mdtM, blaCMY-42, qnrS1, blaOXA-181, sul1, aadA1, dfrA1, sul2, aph(3")-Ib, aph(6)-Id, tet(B), blaTEM-1
GCA_014494575	BP14015	PRJNA634509	ASM1449457	Blood	Human	JACUYT000000000	CTX, CZD, CEF, CPD, CPI, CPS, PIT, CIP, MRP, GEN, TET	parC, parE, glpT, gyrA, ftsI, blaEC, acrF, blaTEM-1`, emrD, blaCTX-M-15, cyaA, mdtM, dfrA17, aadA5, sul1, mph(A), tet(B), blaNDM-5, ble, catA1, aac(3)-Iie, aac(6')-Ib-cr5, catB3
GCA_014494615	BP11855	PRJNA634509	ASM1449461	Blood	Human	JACUYR000000000	CTX, CZD, CEF, CPD, CPI, PIT, CIP, ETP, MRP, GEN, AMK, NET	parC, gyrA, glpT, ftsI, acrF,blaEC, mdtM, blaCMY-42, sul1, aadA1, dfrA1, blaOXA-181, qnrS1, sul2, aph(3")-Ib, aph(6)-Id, tet(B), blaTEM-1
GCA_014494645	BA9666	PRJNA634509	ASM1449464	Blood	Human	JACUYO000000000	CTX, CZD, CEF, CPD, CPI, CPS, PIT, CIP, ETP, MRP, CLR, TET	parC, parE, ftsI, glpT, acrF, emrD, gyrA, cyaA, blaEC, tet(A), blaCTX-M-15, blaOXA-232, blaNDM-5, ble,sul1, aadA2, dfrA12, rmtB1, blaTEM-1, mph(A), aac(6')-Ib-cr5, blaOXA-1, catB3
GCA_014494655	BP11051	PRJNA634509	ASM1449465	Blood	Human	JACUYQ000000000	CTX, CZD, CEF, CPD, CPI, CPS, PIT, CIP, ETP, MRP, CLR, TET	parC, parE, glpT, gyrA, ftsI, blaEC, blaCMY-42, catA1, dfrA17, aadA5, sul1, ble, blaNDM-5, tet(A), acrF, aph(3")-Ib, aph(6)-Id, sul2, blaTEM-1, mph(A), catB3, blaOXA-1, aac(6')-Ib-cr5, blaCTX-M-15
GCA_014494675	BM1020	PRJNA634509	ASM1449467	Blood	Human	JACUYP000000000	CTX, CZD, CEF, CPD, CPI, CPS, PIT, CIP, ETP, MRP, CLR, TET	parC, glpT, gyrA, acrF, ftsI, blaEC, mdtM, blaCMY-42, sul1, aadA1, dfrA1, blaOXA-181, qnrS1, sul2, aph(3")-Ib, aph(6)-Id, tet(B), blaTEM-1
GCA_014494705	BA924	PRJNA634509	ASM1449470	Blood	Human	JACUYM000000000	CTX, CZD, CEF, CPD, CIP	parC, glpT, mdtM, blaEC, acrF, gyrA, uhpT, emrD, cyaA, mph(A), sul1, blaDHA-1, qnrB4, dfrA17
GCA_014494715	BA929	PRJNA634509	ASM1449471	Blood	Human	JACUYN000000000	CTX, CZD, CEF, CLR, CPI, CPD, CIP, ETP, GEN, AMK, MRP	parC, parE, glpT, gyrA, mdtM, ptsI, pmrB, acrF, blaEC, tet(A), emrD, uhpT, blaTEM-1, dfrA17, aadA5, sul1, mph(A), blaCTX-M-15, aac(3)-Iie, aac(6')-Ib-cr5, blaOXA-1, catB3
GCA_014494735	BA8689	PRJNA634509	ASM1449473	Blood	Human	JACUYK000000000	CTX, CZD, CEF, CPD, CPI, PIT, CIP, MRP, GEN, AMK, NET,MIN, TET	parC, parE, gyrA, glpT, acrF, blaEC, emrD, dfrA1, sat2, aadA1, cyaA, blaCTX-M-15, sul2, aph(3")-Ib, aph(6)-Id, tet(A), aac(3)-Iie, catB3, blaOXA-1, aac(6')-Ib-cr5
GCA_014494755	BA8827	PRJNA634509	ASM1449475	Blood	Human	JACUYL000000000	CTX, CZD, CEF, CPD, CPI, PIT, CIP, MRP, GEN, AMK, NET,MIN, TET	parC, parE, gyrA, glpT, acrF, blaEC,mdtM, ftsI, pmrB, blaOXA-181, qnrS1, sul1, aadA5, dfrA17, blaCMY-2, blaTEM-1, sul2, aph(3")-Ib, aph(6)-Id, mph(A), blaCTX-M-15, aac(3)-Iid, tet(B), catB3, blaOXA-1, aac(6')-Ib-cr5
GCA_014494775	BA8153	PRJNA634509	ASM1449477	Blood	Human	JACUYJ000000000	CTX, CZD, CEF, CPD, CPI, CIP	parC, parE, gyrA, glpT, ftsI, acrF, blaEC, emrD, cyaA
GCA_014494805	BA7691	PRJNA634509	ASM1449480	Blood	Human	JACUYI000000000	CTX, CZD, CEF, CPD, CPI, CPS, PIT, CIP, ETP, MRP, CLR, MIN, TET	parC,. parE, glpT, gyrA, acrF, mdtM, pmrB, ftsI, blaEC, blaCTX-M-15, blaNDM-5, ble, aac(3)-Iid, sul2, aph(3")-Ib, aph(6)-Id, mph(A), sul1, aadA5, dfrA17, tet(B), blaTEM-1, aac(6')-Ib-cr5
GCA_014494815	BA7393	PRJNA634509	ASM1449481	Blood	Human	JACUYH000000000	CTX, CZD, CPD, CPI, PIT, CIP, GEN, MRP, TET	parC, parE, gyrA, glpT, acrF, ftsI, mdtM, blaEC, tet(A), blaCMY-145, dfrA12, aadA2, sul1, ble, blaNDM-5, rmtB1, blaTEM-1, mph(A), erm(B)
GCA_014494845	BA505	PRJNA634509	ASM1449484	Blood	Human	JACUYF000000000	CTX, CZD, CEF, CPD, CPI, CPS, PIT, CIP, ETP, MRP, CLR, MIN, TET	parC, parE, glpT, gyrA, blaEC, mdtM, blaCMY-145, tet(A), acrF, blaNDM-5, ble, sul1, aadfA2, dfrA12, aadA1, blaOXA-1, qepA8, catA1, mph(A)
GCA_014494855	BA731	PRJNA634509	ASM1449485	Blood	Human	JACUYG000000000	CTX, CZD, CPD, CPI, PIT, CIP, GEN, MRP, TET	parC, parE, mdtM, uhpT, emrD, glpT, ptsI, pmrB, acrF, blaEC, blaCTX-M-15, mph(A), sul1, aadA5, dfrA17, tet(A), erm(B), aac(3)-IIe, catB3, blaOXA-1, aac(6')-Ib-cr5
GCA_014494885	BA38	PRJNA634509	ASM1449488	Blood	Human	JACUYD000000000	CTX, CZD, CEF, CPD, CPI, CPS, PIT, CIP, ETP, MRP, TET	parC, parE, mdtM, uhpT, emrD, glpT, ptsI, pmrB, acrF, blaEC, gyrA, qnrB4, blaDHA-1, mph(A), sul1, tet(A), aph(3")-Ib, aph(6)-Id, sul2, blaOXA-232, blaOXA-1, aac(6')-Ib-cr5, dfrA17, aadA5, blaCTX-M-15, blaTEM-1, aac(3)-Iid
GCA_014494895	BA3848	PRJNA634509	ASM1449489	Blood	Human	JACUYE000000000	CTX, CZD, CEF, CPD, CPI, CPS, PIT, CIP, ETP, MRP, TET	parC, parE, gyrA, blaEC, ftsI, mdtM, dfrA17, aadA5, sul1, mph(A),acrF, tet(A), blaCTX-M-15,blaNDM-5, ble, aac(6')-Ib-cr5, blaOXA-1, catB3
GCA_014494925	BA3696	PRJNA634509	ASM1449492	Blood	Human	JACUYC000000000	CTX, CZD, CEF, CPD, CPI, CPS, PIT, CIP, GEN, AMK, , MRP, MIN, TET	parC, parE, gyrA, ftsI, mdtM, blaEC, pmrB, glpT, acrF, blaCMY-42, blaNDM-5, ble, sul1, aadA2, dfrA12, aac(3)-Iid, aph(6)-Id, aph(3")-Ib, sul2, mph(A), tet(B), aac(6')-Ib-cr5, blaOXA-1, catB3, rmtB1, blaTEM-1, blaCTX-M-15
GCA_014494945	BA300	PRJNA634509	ASM1449494	Blood	Human	JACUYA000000000	CTX, CZD, CEF, CPD, CPI, PIT, CIP, GEM, TET	parC, parE, gyrA, glpT, ftsI, acrF, mdtM, blaEC, blaCMY-145, tet(A), blaNDM-5, ble, sul1, aadA2, dfrA12, catA1, qepA8, mph(A), aadA1, blaOXA
GCA_014494955	BA33222	PRJNA634509	ASM1449495	Blood	Human	JACUYB000000000	CTX, CZD, CPD, PIT, CIP, ETP, MRP, GEN, NET, MIN, TET	parC, parE, glpT, gyrA, ftsI, acrF, blaEcC, ewmrD, cyaA
GCA_014494965	BA29490	PRJNA634509	ASM1449496	Blood	Human	JACUXY000000000	CTX, CZD, CEF, CPD, CPI, CPS, PIT, CIP, ETP, MRP, CLR, AMK, GEN, NET, TET	parC, parE, gyrA, ftsI, blaEC, mdtM, blaCMY-42, dfrA12, aadA2, sul1, ble, blaNDM-5, acrF, qnrS1, blaOXA-181, blaTEM-1, rmtB1
GCA_014495005	BA29686	PRJNA634509	ASM1449500	Blood	Human	JACUXZ000000000	CTX, CZD, CEF, CPD, CPI, CPS, PIT, CIP, ETP, MRP, CLR, AMK, GEN, NET, TIG	parC, parE, ftsI, gyrA, blaEC, blaCMY-42, mdtM, qnrS1, blaOXA-181, blaNDM-5, ble, sul1, aadA2, dfrA12, acrF, blaTEM-1, rmtB1
GCA_014495045	BA29338	PRJNA634509	ASM1449504	Blood	Human	JACUXX000000000	CTX, CZD, CEF, CPD, CPI, CPS, PIT, ETP, MRP, CLR, GEN, MIN, TET	parC, parE, acrF, glpT, ftsI, emrD, blaEC, cyaA, blaNDM-5, ble, sul1, aafdA5, dfrA17, tet(B), aac(3)-IIe, blaCTX-M-15, catB3, blaOXA-1, aac(6')-Ib-cr5
GCA_014495055	BA26818	PRJNA634509	ASM1449505	Blood	Human	JACUXU000000000	CTX, CZD, CEF, CPD, CPI, CPS, PIT, CIP, ETP, MRP, CLR, AMK, GEN, MIN, NET, TET	parC, parE, glpT, gyrA, blaEC, emrD, ftsI, acrF, cyaA, rmtB1, blaTEM-1, blaCMY-42, mdtM, blaNDM-5, ble, mph(A), catA1, ere(A), aadA1, cmlA5, tet(B), catB3, blaOXA-1, aac(6')-Ib-cr5, dfrA17, aadA5, sul1, arr
GCA_014495075	BA26754	PRJNA634509	ASM1449507	Blood	Human	JACUXT000000000	CTX, CZD, CEF, CPD, CPI, CPS, PIT, CIP, ETP, TET	parC, parE, blaEC, gyrA, ftsI, mdtM, tet(A), dfrA12, sul1, ble, blaNDM-5, acrF, blaTEM-1, blaCTX-M-55, mph(A)
GCA_014495085	BA26837	PRJNA634509	ASM1449508	Blood	Human	JACUXV000000000	CTX, CZD, CEF, CPD, CPI, CPS, PIT, CIP, ETP, GEN, AMK, NET, TET	parC, parE, glpT, gyrA, ftsI, pmrB, acrF, blaEC, blaCTX-M-15, mdtM, blaCMY-42, dfrA12, aadA2, sul1, ble, blaNDM-5, blaOXA-181, qnrS1, erm(B)
GCA_014495125	BA25715	PRJNA634509	ASM1449512	Blood	Human	JACUXS000000000	CTX, CZD, CEF, CPD, CPI, CPS, PIT, CIP, ETP, MRP, CLR, GEN, MIN, TET	parC, parE, acrF, gyrA, glpT, ftsI, blaEC, emrD, cyaA, blaCTX-M-15, blaCMY-42, mph(A), dfrA14, tet(B), erm(B), aac(3)-IIe
GCA_014495135	BA25291_2	PRJNA634509	ASM1449513	Blood	Human	JACUXP000000000	CTX, CZD, CEF, CPD, CPI, CPS, PIT, CIP, ETP, MRP,CLR, GEN, MIN, TET	parC, parE, gyrA, glpT, ftsI, acrF, blaEC, emrD, cyaA, tet(B), blaCTX-M-15, sul1, aadA5, dfrA17, mph(A), aac(3)-Iie, blaNDM-5, ble, catB3, blaOXA-1, aac(6')-Ib-cr5
GCA_014495165	BA25291	PRJNA634509	ASM1449516	Blood	Human	JACUXQ000000000	CTX, CZD, CEF, CPD, CPI, CPS, PIT, CIP, ETP, MRP,CLR, GEN, MIN, TET	parC, pmrE, glpT, gyrA, ftsI, acrF, blaEC,emrD, cyaA, tet(B), blaCTX-M-15, sul1, aadA5, dfrA17, mph(A), aac(3)-IIe, ble, blaNDM-5, catB3, blaOXA-1, aac(6')-Ib-cr5
GCA_014495175	BA25514	PRJNA634509	ASM1449517	Blood	Human	JACUXR000000000	CTX, CZD, CEF, CPD, CPI, CPS, PIT, CIP, ETP, MRP, AMK, TET	parC, parE, ftsI, gyrA, blaEC, blaCTX-M-15, mdtM, tet(A), dfrA12, aadA2, sul1, ble, blaNDM-5, acrF, rmtB1, blaTEM-1, mph(A)
GCA_014495205	BA28453	PRJNA634509	ASM1449502	Blood	Human	JACUXO000000000	CTX, CZD, CEF, CPD, CPI, CPS, PIT, CIP, ETP, MRP, AMK, GEN, NET, TET	pmrB, glpT, gyrA, emrD, blaEC, marR
GCA_014495215	BA20856	PRJNA634509	ASM1449521	Blood	Human	JACUXM000000000	CTX, CZD, CEF, CPD, CPI, CPS, PIT, CIP, ETP, MRP, AMK, GEN, NET	parC, parE, acrF, pmrB, blaEC, ptsI, emrD, uhpT, gyrA, glpT, mdtM, dfrA17, aadA5, sul1, mph(A), tet(A), aph(6)-Id, aph(3")-Ib, sul2, blaCTX-M-27
GCA_014495245	BA20936	PRJNA634509	ASM1449524	Blood	Human	JACUXN000000000	CTX, CZD, CEF, CPD, CPI, CPS, PIT, CIP, CLR, ETP, MRP, AMK, GEN,MIN, TET	parC, parE, glpT, ftsI, gyrA, acrF, blaEC, emrD, cyaA, blaOXA-181, qnrS1, blaTEM-1, blaNDM-5, ble, mph(A), blaCTX-MN-15, tet(B), catB3, blaOXA-1, aac(6')-Ib-cr5, dfrA12, aadA5, aadA2, dfrA17, suyl1, aac(3)-Iid
GCA_014495265	BA17743	PRJNA634509	ASM1449526	Blood	Human	JACUXL000000000	CTX, CZD, CPD, CPI, CPS, PIT, CIP, ETP, MRP, AMK, GEN,NET, TET	parC, parE, glpT, pmrB, blaEC, gyrA, ftsI, acrF, blaCTX-M-15, mdtM, blaCMY, blaNDM-5, ble, sul1, aadA2, dfrA12, blaOXA-232, tet(A), rmtB1, blaTEM-1
GCA_014495275	BA177	PRJNA634509	ASM1449527	Blood	Human	JACUXK000000000	CTX, CZD, CPD, CPS, PIT, CIP, MIN, TET	parC, parE, glpT, gyrA, acrF, blaCTX-M-15, cyaA, mdtM, blaEC, emrD, mph(A), sul1, aadA5, dfrA17, tet(B), aac(6')-Ib-cr5, blaOXA-1, catB3, arr
GCA_014495325	BA16699	PRJNA634509	ASM1449532	Blood	Human	JACUXI000000000	CTX, CZD, CPD, CPI, CPS, PIT, CIP, ETP, MRP, CLR, AMK, GEN,NET, TET, TIG	parC, parE, gyrA, blaEC, ftsI, mdtM, blaCMY-42, blaNDM-5, ble, sul1, aadA5, dfrA17, acrF, mph(A), blaTEM-1, rmtB1, erm(B)
GCA_014495335	BA155	PRJNA634509	ASM1449533	Blood	Human	JACUXG000000000	CTX, CZD, CPD, CPI, CPS, CIP, MIN, TET	parC, parE, acrF, glpT, gyrA, blaEC, cyaA, uhpT, emrD, aac(3)-IId, aph(6)-Id, aph(3")-Ib, sul2, tet(B), dfrA17, blaTEM-1
GCA_014495345	BA15832	PRJNA634509	ASM1449534	Blood	Human	JACUXH000000000	CTX, CZD, CPD, CPI, CPS, PIT, CIP, ETP, MRP, CLR, AMK, GEN,NET, TET	parC, parE, glpT, blaEC, pmrB, gyrA, ftsI, acrF, blaCTX-M-15, mdtM, tet(A), blaCMY, blaNDM-5, ble, sul1, aadA2, dfrA12, rmtB1, blaTEM-1
GCA_014495355	BA1529	PRJNA634509	ASM1449535	Blood	Human	JACUXF000000000	CTX, CZD, CPD, CPI, CPS, PIT, CIP, ETP, MRP, CLR, TET	parC, parE, glpT, blaEC, acrF, gyrA, cyaA, emrD, mdtM, blaCMY-42, dfrA12, aadA2, sul1, ble, blaNDM-5, mph(A)
GCA_014495405	BA15282	PRJNA634509	ASM1449540	Blood	Human	JACUXE000000000	CTX, CZD, CPD, CPI, CPS, PIT, CIP,GEN, ETP, MRP, MIN, NET, TET	parC, parE, glpT, blaEC, ftsI, acrF, gyrA, cyaA, emrD, mdtM, blaCMY-42, dfrA12, aadA2, sul1, ble, blaNDM-5, mph(A)
GCA_014495425	BA1376	PRJNA634509	ASM1449542	Blood	Human	JACUXB000000000	CPS, MIN, TET	parC, parE, emrD, uhpT, acrF, blaEC, ptsI, glpT, mdtM, gyrA, pmrB, sul2, aph(6)-Id, aph(3")-Ib, sul2, blaCTX-M-27
GCA_014495445	BA1341	PRJNA634509	ASM1449544	Blood	Human	JACUXA000000000	CTX, CZD, CPD, CPI, CPS, CIP, MIN, TET	parC, parE, blaEC, acrF, gyrA, mdtM, qnrS1, blaCTX-M-15, blaTEM-1, catA1, qepA4, dfrA12, aadA2, sul1, mph(A), tet(B)
GCA_014495455	BA14872	PRJNA634509	ASM1449545	Blood	Human	JACUXD000000000	CTX, CZD, CPD, CPI, CPS, CIP, TET	parC, parE, ftsI, mdtM, gyrA, blaEC, pmrB, glpT, acrF, blaCMY-2, blaCTX-M-15, dfrA12, aadA2, sul1, ble, blaNDM-5, aph(6)-Id, aph(3")-Ib, sul2, mph(A), aac(3)-IId, tet(B), acc(6')-Ib-cr5, blaOXA-1, catB3, rmtB1, blaTEM-1
GCA_014495465	BA14242	PRJNA634509	ASM1449546	Blood	Human	JACUXC000000000	CTX, CZD,CEF, CPS, PIT, CPD, CPI, CIP, ETP, AMK, MRP, MIN,NET, TET	parC, parE, glpT, gyrA, acrF, ftsI, blaEC, blaCTX-M-15, emrD, cyaA, dfrA12, aadA2, sul1, ble, blaNDM-5, tet(B), rmtB1, blaTEM-1
GCA_014495495	BA1320	PRJNA634509	ASM1449549	Blood	Human	JACUWZ000000000	CTX, CZD, CPD, CPI, CPS, CIP, GEN, TET	parC, parE, mdtM, gyrA, glpT, blaCTX-M-15, ptsI, uhpT, emrD, pmrB, acrF, blaEC, dfrA17, aadA5, sul1, mph(A), blaTEM-1, sul2, aph(3")-Ib, aph(6)-Id, tet(A), aac(3)-IId,
GCA_014495505	BA1314	PRJNA634509	ASM1449550	Blood	Human	JACUWY000000000	CTX, CZD, CPD, CPI, PIT, CIP,GEN, NET, TET	glpT, pmrB, mdtM, blaEC, acrF
GCA_014495545	BA1289	PRJNA634509	ASM1449554	Blood	Human	JACUWX000000000	CTX, CZD, CPD, CPI, AMK, CLR, TET	glpT, acrF, blaEC, pmrB, mdtM, mph(A), sul1, blaDHA-1, qnrB4, dfrA17
GCA_014495555	BA12671	PRJNA634509	ASM1449555	Blood	Human	JACUWW000000000	CTX, CZD, CPD, CPS, CIP, GEN, MIN, TET	parC, parE, pmrB, blaEc, glpT, acrF, mdtM, ftsI, gyrA, blaTEM-1, aph(6)-Id, aph(3")-Ib, sul2
GCA_014495585	BA11691	PRJNA634509	ASM1449558	Blood	Human	JACUWU000000000	CTX, CZD, CEF, CPS, CLR, CIP, CPD, CPI, ETP, GEN, AMK, IMI, MRP, NET, PIT, TET	parC, parE, ftsI, blaEC, gyrA, mdtM, blaCMY-42, blaNDM-5, ble, sul1, aadA2, dfrA12, acrF, mph(A), blaTEM-1, rmtB1, erm(B)
GCA_014495595	BA1194	PRJNA634509	ASM1449559	Blood	Human	JACUWV000000000	CTX, CZD, CEF, CPS, CIP, CPD, CPI, ETP, IMI, MRP, PIT, TET	parC, parE, glpT, gyrA, blaEC, ftsI, acrF, cyaA, tet(A), emrD, mdtM, blaCMY-42, blaNDM-5, ble, sul1, aadA2, dfrA12, mph(A)
GCA_014495625	BA11691	PRJNA63509	SAMN14997918	Blood	Human	JACUWT000000000	CTX, CZD, CEF, CPS, CLR, CIP, CPD, CPI, ETP, GEN, AMK, IMI, MRP, NET, PIT, TET	glpT, blaEC, pmrB, emrD, acrF, mph(A), dfrA1, aac(3)-IId, aac(6')-Ib, blaPER-7, sul1
GCA_014495645	BA361	PRJNA634509	ASM1449562	Blood	Human	JACUWR000000000	CTX, CZD, CPD, CPI, PIT, CIP, GEN	parC, parE, glpT, gyrA, ptsI, mdtM, emrD, uhpT, blaCTX-M-15, pmrB, blaEC, acrF, sul2,. Aph(3")-Ib, aph(6)-Id, blaTEM-1, aac(3)-IIe, dfrA14, catB3, blaOXA-1, aac(6')-Ib-cr5
GCA_014495655	BA1067	PRJNA634509	ASM1449565	Blood	Human	JACUWS000000000	CTX, CZD, CPD, CPI, CIP, GEN, TET	glpT, pmrB, mdtM, blaEC, acrF
GCA_021412535	VB21889	PRJNA794291	SAMN24619489	Blood	Human	JAKCLR000000000	CTX, CZD, CPD, CPI, CIP, GEN, TET	parC, parE, glpT, gyrA, ptsI, mdtM, pmrB, acrF, blaEC, emrD, uhpT, mph(A), sul1, aadA5,dfrA17, blaTEM, sul2, aph(3")-Ib, aph(6)-Id, tet(A), blaCTX-M-15, aac(6')-Ib-cr5, blaOXA-1, catB3, aac(3)-IId
GCA_029222845.1	PT1610	PRJNA942108	SAMN33657664	Blood	Human	JARHLE000000000	CZD, ETP, AMK, MRP, PIT	parC, glpT, gyrA, ftsI, blaEC, tet(A), mdtM, blaCTX-M-15, blaNDM-5, ble, sul1, aadA2, dfrA12, mph(A)
GCA_029222815.1	SP2943	PRJNA942108	SAMN33657665	Stool	Human	JARHLF000000000	CZD, ETP, AMK, MRP, PIT	parC, parE, AcrB, acrF, gyrA, glpT, pmrB, ftsI, mdtM, blaEC, dfrA12, aadA2, sul1, ble, blaNDM-5, mph(A), blaTEM-1, rmtB1, erm(B), fosA10
GCA_029223105.1	UI38	PRJNA942108	SAMN33657662	Urine	Human	JARHLH000000000	CZD, ETP, AMK, MRP, PIT	parC, parE, glpT, gyrA, acrF, mdtM, pmrB, ftsI, blaEC, blaCMY-42, blaNDM-5, ble, sul1, aadA2, dfrA12, mph(A)
GCA_029222805.1	UI4873	PRJNA942108	SAMN33657671	Urine	Human	JARHLI000000000	CZD, ETP, AMK, PIT	parC, parE, glpT, gyrA, ftsI, blaEC, pmrB, acrF, mdtM, tet(A), blaCMY-42, blaOXA-181, qnrS1
GCA_029222745.1	UI7815	PRJNA942108	SAMN33657663	Urine	Human	JARHLK000000000	CZD, ETP, AMK, MRP, PIT	parC, parE, glpT, gyrA, acrF, ftsI, emrD, cyaA, blaEC, blaNDM-5, ble, sul1, aadA5, dfrA17, rmtB1, blaTEM-1, mph(A), tet(B), blaCTX-M-15
